# Supplementary material for: The impact of daily temperature on renal disease incidence: an ecological study
Source: Environ Health. 2017 Oct 27;16:114. doi: 10.1186/s12940-017-0331-4 (PMC5659014; doi:10.1186/s12940-017-0331-4)
Supplement: Additional file 1: — Daily temperature data (maximum and minimum) from the Bureau of Meteorlogy from a monitoring station in Kent Town (station 023090), Adelaide. The data extends from July 2003 to March 2014. (XLS 556 kb) [file 12940_2017_331_MOESM1_ESM.xls]

## Sheet: Daily Maximum Temperature.csv
Product code	Bureau of Meteorology station number	Year	Month	Day	Maximum temperature (Degree C)	Days of accumulation of maximum temperature	Quality	Minimum temperature (Degree C)	Days of accumulation of minimum temperature	Quality
IDCJAC0010	23090	2003	7	1	15.8	1	Y	6.8	1	Y
IDCJAC0010	23090	2003	7	2	16.4	1	Y	5.8	1	Y
IDCJAC0010	23090	2003	7	3	16.4	1	Y	6.4	1	Y
IDCJAC0010	23090	2003	7	4	16.5	1	Y	9.1	1	Y
IDCJAC0010	23090	2003	7	5	18.5	1	Y	8.3	1	Y
IDCJAC0010	23090	2003	7	6	18.7	1	Y	10.7	1	Y
IDCJAC0010	23090	2003	7	7	17.8	1	Y	9.8	1	Y
IDCJAC0010	23090	2003	7	8	15.7	1	Y	8.1	1	Y
IDCJAC0010	23090	2003	7	9	15.1	1	Y	5.3	1	Y
IDCJAC0010	23090	2003	7	10	17.8	1	Y	8.6	1	Y
IDCJAC0010	23090	2003	7	11	19.9	1	Y	11.1	1	Y
IDCJAC0010	23090	2003	7	12	15.5	1	Y	9.3	1	Y
IDCJAC0010	23090	2003	7	13	15.5	1	Y	9.6	1	Y
IDCJAC0010	23090	2003	7	14	18	1	Y	7	1	Y
IDCJAC0010	23090	2003	7	15	18.6	1	Y	10.3	1	Y
IDCJAC0010	23090	2003	7	16	15.4	1	Y	9.3	1	Y
IDCJAC0010	23090	2003	7	17	16	1	Y	4.6	1	Y
IDCJAC0010	23090	2003	7	18	15.9	1	Y	7.2	1	Y
IDCJAC0010	23090	2003	7	19	15.4	1	Y	7.3	1	Y
IDCJAC0010	23090	2003	7	20	16.5	1	Y	3.4	1	Y
IDCJAC0010	23090	2003	7	21	17.3	1	Y	6.1	1	Y
IDCJAC0010	23090	2003	7	22	16.7	1	Y	9.9	1	Y
IDCJAC0010	23090	2003	7	23	13	1	Y	9	1	Y
IDCJAC0010	23090	2003	7	24	14.2	1	Y	8.6	1	Y
IDCJAC0010	23090	2003	7	25	13.8	1	Y	8.6	1	Y
IDCJAC0010	23090	2003	7	26	13.5	1	Y	3.8	1	Y
IDCJAC0010	23090	2003	7	27	16.6	1	Y	7.6	1	Y
IDCJAC0010	23090	2003	7	28	16.9	1	Y	9.2	1	Y
IDCJAC0010	23090	2003	7	29	13.9	1	Y	8.4	1	Y
IDCJAC0010	23090	2003	7	30	14	1	Y	3	1	Y
IDCJAC0010	23090	2003	7	31	13.6	1	Y	3.7	1	Y
IDCJAC0010	23090	2003	8	1	16.4	1	Y	3.4	1	Y
IDCJAC0010	23090	2003	8	2	17.7	1	Y	8.1	1	Y
IDCJAC0010	23090	2003	8	3	16.7	1	Y	10.5	1	Y
IDCJAC0010	23090	2003	8	4	17.4	1	Y	13.7	1	Y
IDCJAC0010	23090	2003	8	5	14.2	1	Y	10	1	Y
IDCJAC0010	23090	2003	8	6	15.5	1	Y	8.2	1	Y
IDCJAC0010	23090	2003	8	7	16.1	1	Y	7.8	1	Y
IDCJAC0010	23090	2003	8	8	16.3	1	Y	7.5	1	Y
IDCJAC0010	23090	2003	8	9	13	1	Y	7.7	1	Y
IDCJAC0010	23090	2003	8	10	10.8	1	Y	5.3	1	Y
IDCJAC0010	23090	2003	8	11	18.1	1	Y	5.7	1	Y
IDCJAC0010	23090	2003	8	12	19.4	1	Y	10	1	Y
IDCJAC0010	23090	2003	8	13	13.8	1	Y	11.4	1	Y
IDCJAC0010	23090	2003	8	14	14.2	1	Y	6.9	1	Y
IDCJAC0010	23090	2003	8	15	13	1	Y	6.4	1	Y
IDCJAC0010	23090	2003	8	16	15	1	Y	3.3	1	Y
IDCJAC0010	23090	2003	8	17	16.4	1	Y	7.4	1	Y
IDCJAC0010	23090	2003	8	18	13.6	1	Y	4.4	1	Y
IDCJAC0010	23090	2003	8	19	14.8	1	Y	3.5	1	Y
IDCJAC0010	23090	2003	8	20	13	1	Y	9.4	1	Y
IDCJAC0010	23090	2003	8	21	16.2	1	Y	8.4	1	Y
IDCJAC0010	23090	2003	8	22	17.8	1	Y	8	1	Y
IDCJAC0010	23090	2003	8	23	14.2	1	Y	10.8	1	Y
IDCJAC0010	23090	2003	8	24	15.5	1	Y	10.1	1	Y
IDCJAC0010	23090	2003	8	25	14.6	1	Y	9.2	1	Y
IDCJAC0010	23090	2003	8	26	14.6	1	Y	5.3	1	Y
IDCJAC0010	23090	2003	8	27	15.9	1	Y	6.1	1	Y
IDCJAC0010	23090	2003	8	28	17.9	1	Y	9.1	1	Y
IDCJAC0010	23090	2003	8	29	19.3	1	Y	11.6	1	Y
IDCJAC0010	23090	2003	8	30	13.9	1	Y	6.9	1	Y
IDCJAC0010	23090	2003	8	31	14.9	1	Y	8.4	1	Y
IDCJAC0010	23090	2003	9	1	14.6	1	Y	4.9	1	Y
IDCJAC0010	23090	2003	9	2	14.4	1	Y	9.2	1	Y
IDCJAC0010	23090	2003	9	3	16.9	1	Y	8.4	1	Y
IDCJAC0010	23090	2003	9	4	20.4	1	Y	6.1	1	Y
IDCJAC0010	23090	2003	9	5	18.1	1	Y	10.6	1	Y
IDCJAC0010	23090	2003	9	6	17.6	1	Y	10.3	1	Y
IDCJAC0010	23090	2003	9	7	18.7	1	Y	10.2	1	Y
IDCJAC0010	23090	2003	9	8	23	1	Y	13.4	1	Y
IDCJAC0010	23090	2003	9	9	19.3	1	Y	12.6	1	Y
IDCJAC0010	23090	2003	9	10	18.5	1	Y	9.1	1	Y
IDCJAC0010	23090	2003	9	11	17	1	Y	7.8	1	Y
IDCJAC0010	23090	2003	9	12	16	1	Y	9.6	1	Y
IDCJAC0010	23090	2003	9	13	14.9	1	Y	8.8	1	Y
IDCJAC0010	23090	2003	9	14	13.8	1	Y	8.2	1	Y
IDCJAC0010	23090	2003	9	15	15.2	1	Y	9.1	1	Y
IDCJAC0010	23090	2003	9	16	15.1	1	Y	11.2	1	Y
IDCJAC0010	23090	2003	9	17	15.6	1	Y	11.7	1	Y
IDCJAC0010	23090	2003	9	18	17.3	1	Y	12.3	1	Y
IDCJAC0010	23090	2003	9	19	17.8	1	Y	11.2	1	Y
IDCJAC0010	23090	2003	9	20	26.1	1	Y	6.5	1	Y
IDCJAC0010	23090	2003	9	21	24.7	1	Y	13.6	1	Y
IDCJAC0010	23090	2003	9	22	25.4	1	Y	12.3	1	Y
IDCJAC0010	23090	2003	9	23	25.5	1	Y	9.1	1	Y
IDCJAC0010	23090	2003	9	24	19.7	1	Y	11	1	Y
IDCJAC0010	23090	2003	9	25	17.9	1	Y	12.5	1	Y
IDCJAC0010	23090	2003	9	26	16.3	1	Y	11.3	1	Y
IDCJAC0010	23090	2003	9	27	14.9	1	Y	8.5	1	Y
IDCJAC0010	23090	2003	9	28	19.2	1	Y	4.4	1	Y
IDCJAC0010	23090	2003	9	29	14.9	1	Y	5.3	1	Y
IDCJAC0010	23090	2003	9	30	15.8	1	Y	6.9	1	Y
IDCJAC0010	23090	2003	10	1	17.6	1	Y	8.5	1	Y
IDCJAC0010	23090	2003	10	2	15.4	1	Y	10.8	1	Y
IDCJAC0010	23090	2003	10	3	16.9	1	Y	8.5	1	Y
IDCJAC0010	23090	2003	10	4	17.7	1	Y	7.9	1	Y
IDCJAC0010	23090	2003	10	5	19.3	1	Y	5.9	1	Y
IDCJAC0010	23090	2003	10	6	17.5	1	Y	7.2	1	Y
IDCJAC0010	23090	2003	10	7	17.4	1	Y	6.5	1	Y
IDCJAC0010	23090	2003	10	8	15.2	1	Y	10.3	1	Y
IDCJAC0010	23090	2003	10	9	14.7	1	Y	4.7	1	Y
IDCJAC0010	23090	2003	10	10	14.6	1	Y	7.4	1	Y
IDCJAC0010	23090	2003	10	11	15.6	1	Y	5.7	1	Y
IDCJAC0010	23090	2003	10	12	19	1	Y	8.8	1	Y
IDCJAC0010	23090	2003	10	13	23.1	1	Y	8.9	1	Y
IDCJAC0010	23090	2003	10	14	28.6	1	Y	10.2	1	Y
IDCJAC0010	23090	2003	10	15	19.1	1	Y	14.5	1	Y
IDCJAC0010	23090	2003	10	16	20.1	1	Y	11.5	1	Y
IDCJAC0010	23090	2003	10	17	26.4	1	Y	8.4	1	Y
IDCJAC0010	23090	2003	10	18	32.6	1	Y	18.2	1	Y
IDCJAC0010	23090	2003	10	19	17.4	1	Y	10.9	1	Y
IDCJAC0010	23090	2003	10	20	20.1	1	Y	12	1	Y
IDCJAC0010	23090	2003	10	21	16.7	1	Y	12.7	1	Y
IDCJAC0010	23090	2003	10	22	19.2	1	Y	9.8	1	Y
IDCJAC0010	23090	2003	10	23	17.8	1	Y	13	1	Y
IDCJAC0010	23090	2003	10	24	18.3	1	Y	7.4	1	Y
IDCJAC0010	23090	2003	10	25	16.1	1	Y	9.8	1	Y
IDCJAC0010	23090	2003	10	26	18.2	1	Y	8.2	1	Y
IDCJAC0010	23090	2003	10	27	20.7	1	Y	7.7	1	Y
IDCJAC0010	23090	2003	10	28	22.5	1	Y	11.8	1	Y
IDCJAC0010	23090	2003	10	29	17	1	Y	9.5	1	Y
IDCJAC0010	23090	2003	10	30	18.1	1	Y	7.7	1	Y
IDCJAC0010	23090	2003	10	31	16.6	1	Y	8.2	1	Y
IDCJAC0010	23090	2003	11	1	17.4	1	Y	10.3	1	Y
IDCJAC0010	23090	2003	11	2	20.2	1	Y	8.6	1	Y
IDCJAC0010	23090	2003	11	3	21.8	1	Y	6.2	1	Y
IDCJAC0010	23090	2003	11	4	28.5	1	Y	9.1	1	Y
IDCJAC0010	23090	2003	11	5	28.6	1	Y	13.5	1	Y
IDCJAC0010	23090	2003	11	6	27.7	1	Y	15.2	1	Y
IDCJAC0010	23090	2003	11	7	26.2	1	Y	11.3	1	Y
IDCJAC0010	23090	2003	11	8	24.4	1	Y	9.9	1	Y
IDCJAC0010	23090	2003	11	9	26.6	1	Y	10.3	1	Y
IDCJAC0010	23090	2003	11	10	29.6	1	Y	12.1	1	Y
IDCJAC0010	23090	2003	11	11	28.5	1	Y	14	1	Y
IDCJAC0010	23090	2003	11	12	26.2	1	Y	12.4	1	Y
IDCJAC0010	23090	2003	11	13	31.6	1	Y	15.6	1	Y
IDCJAC0010	23090	2003	11	14	36.8	1	Y	17.4	1	Y
IDCJAC0010	23090	2003	11	15	37.6	1	Y	18	1	Y
IDCJAC0010	23090	2003	11	16	23.3	1	Y	14.2	1	Y
IDCJAC0010	23090	2003	11	17	30.8	1	Y	16.7	1	Y
IDCJAC0010	23090	2003	11	18	33.1	1	Y	20.4	1	Y
IDCJAC0010	23090	2003	11	19	37.3	1	Y	23.6	1	Y
IDCJAC0010	23090	2003	11	20	27.8	1	Y	18.1	1	Y
IDCJAC0010	23090	2003	11	21	24	1	Y	15.6	1	Y
IDCJAC0010	23090	2003	11	22	18.2	1	Y	12.5	1	Y
IDCJAC0010	23090	2003	11	23	19	1	Y	10.5	1	Y
IDCJAC0010	23090	2003	11	24	24.2	1	Y	11	1	Y
IDCJAC0010	23090	2003	11	25	27.1	1	Y	12.6	1	Y
IDCJAC0010	23090	2003	11	26	30.6	1	Y	18.9	1	Y
IDCJAC0010	23090	2003	11	27	33.5	1	Y	22.2	1	Y
IDCJAC0010	23090	2003	11	28	32.8	1	Y	25.6	1	Y
IDCJAC0010	23090	2003	11	29	32.8	1	Y	23.6	1	Y
IDCJAC0010	23090	2003	11	30	22.8	1	Y	16.4	1	Y
IDCJAC0010	23090	2003	12	1	23.2	1	Y	15.1	1	Y
IDCJAC0010	23090	2003	12	2	28.4	1	Y	13.6	1	Y
IDCJAC0010	23090	2003	12	3	31.6	1	Y	12.7	1	Y
IDCJAC0010	23090	2003	12	4	25.6	1	Y	17.9	1	Y
IDCJAC0010	23090	2003	12	5	21.1	1	Y	13.2	1	Y
IDCJAC0010	23090	2003	12	6	25.4	1	Y	10.4	1	Y
IDCJAC0010	23090	2003	12	7	29.6	1	Y	11.1	1	Y
IDCJAC0010	23090	2003	12	8	31.9	1	Y	15.9	1	Y
IDCJAC0010	23090	2003	12	9	40	1	Y	19.8	1	Y
IDCJAC0010	23090	2003	12	10	24.1	1	Y	16.3	1	Y
IDCJAC0010	23090	2003	12	11	23.2	1	Y	15.8	1	Y
IDCJAC0010	23090	2003	12	12	21.3	1	Y	15.8	1	Y
IDCJAC0010	23090	2003	12	13	23.5	1	Y	15.4	1	Y
IDCJAC0010	23090	2003	12	14	30	1	Y	12.5	1	Y
IDCJAC0010	23090	2003	12	15	37.7	1	Y	19.1	1	Y
IDCJAC0010	23090	2003	12	16	40.6	1	Y	25.2	1	Y
IDCJAC0010	23090	2003	12	17	29.3	1	Y	25.6	1	Y
IDCJAC0010	23090	2003	12	18	32.2	1	Y	20.1	1	Y
IDCJAC0010	23090	2003	12	19	34.4	1	Y	22.6	1	Y
IDCJAC0010	23090	2003	12	20	29.8	1	Y	18.1	1	Y
IDCJAC0010	23090	2003	12	21	25.3	1	Y	22.2	1	Y
IDCJAC0010	23090	2003	12	22	21.6	1	Y	14.6	1	Y
IDCJAC0010	23090	2003	12	23	25.1	1	Y	11.1	1	Y
IDCJAC0010	23090	2003	12	24	32.4	1	Y	13.6	1	Y
IDCJAC0010	23090	2003	12	25	29.2	1	Y	15.2	1	Y
IDCJAC0010	23090	2003	12	26	26.2	1	Y	14.2	1	Y
IDCJAC0010	23090	2003	12	27	26.7	1	Y	13.1	1	Y
IDCJAC0010	23090	2003	12	28	34.6	1	Y	17.8	1	Y
IDCJAC0010	23090	2003	12	29	34.2	1	Y	23.9	1	Y
IDCJAC0010	23090	2003	12	30	31.5	1	Y	23.7	1	Y
IDCJAC0010	23090	2003	12	31	30.6	1	Y	17.8	1	Y
IDCJAC0010	23090	2004	1	1	28.9	1	Y	15.6	1	Y
IDCJAC0010	23090	2004	1	2	35.1	1	Y	15.8	1	Y
IDCJAC0010	23090	2004	1	3	39.6	1	Y	22.9	1	Y
IDCJAC0010	23090	2004	1	4	29.3	1	Y	22.8	1	Y
IDCJAC0010	23090	2004	1	5	27.4	1	Y	14.8	1	Y
IDCJAC0010	23090	2004	1	6	21.7	1	Y	16.6	1	Y
IDCJAC0010	23090	2004	1	7	20.6	1	Y	15.3	1	Y
IDCJAC0010	23090	2004	1	8	21.6	1	Y	13.2	1	Y
IDCJAC0010	23090	2004	1	9	23	1	Y	13.4	1	Y
IDCJAC0010	23090	2004	1	10	23.5	1	Y	15.7	1	Y
IDCJAC0010	23090	2004	1	11	23.6	1	Y	14.6	1	Y
IDCJAC0010	23090	2004	1	12	26.3	1	Y	12.1	1	Y
IDCJAC0010	23090	2004	1	13	24.8	1	Y	12	1	Y
IDCJAC0010	23090	2004	1	14	25.6	1	Y	15.2	1	Y
IDCJAC0010	23090	2004	1	15	30.1	1	Y	13	1	Y
IDCJAC0010	23090	2004	1	16	24.6	1	Y	13.4	1	Y
IDCJAC0010	23090	2004	1	17	21.4	1	Y	15.2	1	Y
IDCJAC0010	23090	2004	1	18	24.5	1	Y	11.3	1	Y
IDCJAC0010	23090	2004	1	19	34.4	1	Y	15.7	1	Y
IDCJAC0010	23090	2004	1	20	26.7	1	Y	20.4	1	Y
IDCJAC0010	23090	2004	1	21	23.9	1	Y	13.7	1	Y
IDCJAC0010	23090	2004	1	22	25	1	Y	16.9	1	Y
IDCJAC0010	23090	2004	1	23	23.9	1	Y	12.8	1	Y
IDCJAC0010	23090	2004	1	24	23.6	1	Y	13.1	1	Y
IDCJAC0010	23090	2004	1	25	27	1	Y	12.2	1	Y
IDCJAC0010	23090	2004	1	26	29	1	Y	13.7	1	Y
IDCJAC0010	23090	2004	1	27	24.2	1	Y	13.5	1	Y
IDCJAC0010	23090	2004	1	28	23	1	Y	13.2	1	Y
IDCJAC0010	23090	2004	1	29	23.7	1	Y	15	1	Y
IDCJAC0010	23090	2004	1	30	23.1	1	Y	14.3	1	Y
IDCJAC0010	23090	2004	1	31	23.6	1	Y	15.5	1	Y
IDCJAC0010	23090	2004	2	1	24	1	Y	15.4	1	Y
IDCJAC0010	23090	2004	2	2	24.3	1	Y	14.9	1	Y
IDCJAC0010	23090	2004	2	3	25.3	1	Y	13.5	1	Y
IDCJAC0010	23090	2004	2	4	31.2	1	Y	13.3	1	Y
IDCJAC0010	23090	2004	2	5	37.1	1	Y	15.4	1	Y
IDCJAC0010	23090	2004	2	6	38.2	1	Y	18.5	1	Y
IDCJAC0010	23090	2004	2	7	39.1	1	Y	17.6	1	Y
IDCJAC0010	23090	2004	2	8	35.4	1	Y	21.1	1	Y
IDCJAC0010	23090	2004	2	9	31.7	1	Y	19.3	1	Y
IDCJAC0010	23090	2004	2	10	39.4	1	Y	21.5	1	Y
IDCJAC0010	23090	2004	2	11	34	1	Y	23.3	1	Y
IDCJAC0010	23090	2004	2	12	32.5	1	Y	21.4	1	Y
IDCJAC0010	23090	2004	2	13	38.4	1	Y	17.6	1	Y
IDCJAC0010	23090	2004	2	14	44.3	1	Y	22.9	1	Y
IDCJAC0010	23090	2004	2	15	42.3	1	Y	30	1	Y
IDCJAC0010	23090	2004	2	16	36	1	Y	22.2	1	Y
IDCJAC0010	23090	2004	2	17	36.2	1	Y	20.1	1	Y
IDCJAC0010	23090	2004	2	18	35	1	Y	19.8	1	Y
IDCJAC0010	23090	2004	2	19	37.4	1	Y	19.5	1	Y
IDCJAC0010	23090	2004	2	20	35.3	1	Y	21.9	1	Y
IDCJAC0010	23090	2004	2	21	22.3	1	Y	18	1	Y
IDCJAC0010	23090	2004	2	22	22.6	1	Y	14	1	Y
IDCJAC0010	23090	2004	2	23	23.8	1	Y	13.6	1	Y
IDCJAC0010	23090	2004	2	24	28.4	1	Y	15.5	1	Y
IDCJAC0010	23090	2004	2	25	27.5	1	Y	12.4	1	Y
IDCJAC0010	23090	2004	2	26	29.6	1	Y	12.4	1	Y
IDCJAC0010	23090	2004	2	27	29.5	1	Y	13.4	1	Y
IDCJAC0010	23090	2004	2	28	28.4	1	Y	13.2	1	Y
IDCJAC0010	23090	2004	2	29	24.2	1	Y	13.1	1	Y
IDCJAC0010	23090	2004	3	1	29.5	1	Y	13.1	1	Y
IDCJAC0010	23090	2004	3	2	35.4	1	Y	16.8	1	Y
IDCJAC0010	23090	2004	3	3	40.2	1	Y	18.4	1	Y
IDCJAC0010	23090	2004	3	4	37.2	1	Y	25.2	1	Y
IDCJAC0010	23090	2004	3	5	34.6	1	Y	18.4	1	Y
IDCJAC0010	23090	2004	3	6	22.3	1	Y	17.6	1	Y
IDCJAC0010	23090	2004	3	7	22.8	1	Y	15.1	1	Y
IDCJAC0010	23090	2004	3	8	31	1	Y	11.6	1	Y
IDCJAC0010	23090	2004	3	9	23.2	1	Y	16.3	1	Y
IDCJAC0010	23090	2004	3	10	25.1	1	Y	11.3	1	Y
IDCJAC0010	23090	2004	3	11	24	1	Y	12.3	1	Y
IDCJAC0010	23090	2004	3	12	22.2	1	Y	13.3	1	Y
IDCJAC0010	23090	2004	3	13	23.8	1	Y	10.7	1	Y
IDCJAC0010	23090	2004	3	14	25.7	1	Y	12.1	1	Y
IDCJAC0010	23090	2004	3	15	26.1	1	Y	11.9	1	Y
IDCJAC0010	23090	2004	3	16	27.9	1	Y	13	1	Y
IDCJAC0010	23090	2004	3	17	27.9	1	Y	15.4	1	Y
IDCJAC0010	23090	2004	3	18	26.8	1	Y	12.8	1	Y
IDCJAC0010	23090	2004	3	19	28.2	1	Y	12.4	1	Y
IDCJAC0010	23090	2004	3	20	27.8	1	Y	12.8	1	Y
IDCJAC0010	23090	2004	3	21	22.7	1	Y	13.6	1	Y
IDCJAC0010	23090	2004	3	22	27	1	Y	11.1	1	Y
IDCJAC0010	23090	2004	3	23	30	1	Y	14.4	1	Y
IDCJAC0010	23090	2004	3	24	31.7	1	Y	12.3	1	Y
IDCJAC0010	23090	2004	3	25	30.1	1	Y	15.5	1	Y
IDCJAC0010	23090	2004	3	26	25.8	1	Y	13.1	1	Y
IDCJAC0010	23090	2004	3	27	34.9	1	Y	14.5	1	Y
IDCJAC0010	23090	2004	3	28	34	1	Y	17.8	1	Y
IDCJAC0010	23090	2004	3	29	21.1	1	Y	14.8	1	Y
IDCJAC0010	23090	2004	3	30	20.9	1	Y	9	1	Y
IDCJAC0010	23090	2004	3	31	20	1	Y	10.6	1	Y
IDCJAC0010	23090	2004	4	1	22.3	1	Y	15.3	1	Y
IDCJAC0010	23090	2004	4	2	22	1	Y	15.5	1	Y
IDCJAC0010	23090	2004	4	3	23.8	1	Y	13.9	1	Y
IDCJAC0010	23090	2004	4	4	25.4	1	Y	12.6	1	Y
IDCJAC0010	23090	2004	4	5	29.3	1	Y	16.2	1	Y
IDCJAC0010	23090	2004	4	6	27	1	Y	16.5	1	Y
IDCJAC0010	23090	2004	4	7	27.7	1	Y	12.5	1	Y
IDCJAC0010	23090	2004	4	8	27	1	Y	11	1	Y
IDCJAC0010	23090	2004	4	9	29.9	1	Y	11.7	1	Y
IDCJAC0010	23090	2004	4	10	27.2	1	Y	20.5	1	Y
IDCJAC0010	23090	2004	4	11	27.5	1	Y	14.3	1	Y
IDCJAC0010	23090	2004	4	12	25.5	1	Y	13.7	1	Y
IDCJAC0010	23090	2004	4	13	31.5	1	Y	18	1	Y
IDCJAC0010	23090	2004	4	14	32.2	1	Y	18.5	1	Y
IDCJAC0010	23090	2004	4	15	21.1	1	Y	17.7	1	Y
IDCJAC0010	23090	2004	4	16	20.4	1	Y	13.5	1	Y
IDCJAC0010	23090	2004	4	17	21.5	1	Y	14.7	1	Y
IDCJAC0010	23090	2004	4	18	20.6	1	Y	13.5	1	Y
IDCJAC0010	23090	2004	4	19	25	1	Y	11.3	1	Y
IDCJAC0010	23090	2004	4	20	27.8	1	Y	11	1	Y
IDCJAC0010	23090	2004	4	21	30.3	1	Y	13.7	1	Y
IDCJAC0010	23090	2004	4	22	28.7	1	Y	18.6	1	Y
IDCJAC0010	23090	2004	4	23	18.4	1	Y	10.7	1	Y
IDCJAC0010	23090	2004	4	24	16.7	1	Y	9.2	1	Y
IDCJAC0010	23090	2004	4	25	16.5	1	Y	10.2	1	Y
IDCJAC0010	23090	2004	4	26	18.4	1	Y	9.1	1	Y
IDCJAC0010	23090	2004	4	27	17.8	1	Y	8.1	1	Y
IDCJAC0010	23090	2004	4	28	19.1	1	Y	8.7	1	Y
IDCJAC0010	23090	2004	4	29	16.3	1	Y	7.6	1	Y
IDCJAC0010	23090	2004	4	30	18	1	Y	10.5	1	Y
IDCJAC0010	23090	2004	5	1	16.4	1	Y	9.1	1	Y
IDCJAC0010	23090	2004	5	2	17.8	1	Y	8.2	1	Y
IDCJAC0010	23090	2004	5	3	18.3	1	Y	10.5	1	Y
IDCJAC0010	23090	2004	5	4	19.3	1	Y	13.2	1	Y
IDCJAC0010	23090	2004	5	5	18.5	1	Y	9.8	1	Y
IDCJAC0010	23090	2004	5	6	19.7	1	Y	8.7	1	Y
IDCJAC0010	23090	2004	5	7	19.4	1	Y	6.4	1	Y
IDCJAC0010	23090	2004	5	8	21.3	1	Y	10.7	1	Y
IDCJAC0010	23090	2004	5	9	19.1	1	Y	9.8	1	Y
IDCJAC0010	23090	2004	5	10	21	1	Y	9.2	1	Y
IDCJAC0010	23090	2004	5	11	21.3	1	Y	5.7	1	Y
IDCJAC0010	23090	2004	5	12	22.2	1	Y	5.2	1	Y
IDCJAC0010	23090	2004	5	13	20.4	1	Y	11.5	1	Y
IDCJAC0010	23090	2004	5	14	19.7	1	Y	9.6	1	Y
IDCJAC0010	23090	2004	5	15	18.4	1	Y	9.6	1	Y
IDCJAC0010	23090	2004	5	16	19.2	1	Y	12.3	1	Y
IDCJAC0010	23090	2004	5	17	17.6	1	Y	10.4	1	Y
IDCJAC0010	23090	2004	5	18	17.4	1	Y	12.7	1	Y
IDCJAC0010	23090	2004	5	19	17.7	1	Y	8	1	Y
IDCJAC0010	23090	2004	5	20	19.2	1	Y	11.5	1	Y
IDCJAC0010	23090	2004	5	21	20.4	1	Y	8.4	1	Y
IDCJAC0010	23090	2004	5	22	23.4	1	Y	10	1	Y
IDCJAC0010	23090	2004	5	23	18.7	1	Y	12.3	1	Y
IDCJAC0010	23090	2004	5	24	18.4	1	Y	9.6	1	Y
IDCJAC0010	23090	2004	5	25	17.5	1	Y	10.6	1	Y
IDCJAC0010	23090	2004	5	26	15.4	1	Y	6.8	1	Y
IDCJAC0010	23090	2004	5	27	14.7	1	Y	6.4	1	Y
IDCJAC0010	23090	2004	5	28	17.5	1	Y	10.2	1	Y
IDCJAC0010	23090	2004	5	29	16.1	1	Y	4.9	1	Y
IDCJAC0010	23090	2004	5	30	18.2	1	Y	8.7	1	Y
IDCJAC0010	23090	2004	5	31	19.3	1	Y	10	1	Y
IDCJAC0010	23090	2004	6	1	16.2	1	Y	11.6	1	Y
IDCJAC0010	23090	2004	6	2	14.4	1	Y	10.9	1	Y
IDCJAC0010	23090	2004	6	3	16.8	1	Y	10.9	1	Y
IDCJAC0010	23090	2004	6	4	15.1	1	Y	4.8	1	Y
IDCJAC0010	23090	2004	6	5	15.4	1	Y	3.3	1	Y
IDCJAC0010	23090	2004	6	6	15.3	1	Y	8.6	1	Y
IDCJAC0010	23090	2004	6	7	20	1	Y	11.8	1	Y
IDCJAC0010	23090	2004	6	8	23.5	1	Y	11.3	1	Y
IDCJAC0010	23090	2004	6	9	17.7	1	Y	14.2	1	Y
IDCJAC0010	23090	2004	6	10	17.8	1	Y	9.2	1	Y
IDCJAC0010	23090	2004	6	11	18.4	1	Y	6.7	1	Y
IDCJAC0010	23090	2004	6	12	17.8	1	Y	11.1	1	Y
IDCJAC0010	23090	2004	6	13	18.2	1	Y	12	1	Y
IDCJAC0010	23090	2004	6	14	16.5	1	Y	12.3	1	Y
IDCJAC0010	23090	2004	6	15	15	1	Y	10	1	Y
IDCJAC0010	23090	2004	6	16	14.8	1	Y	6	1	Y
IDCJAC0010	23090	2004	6	17	13.7	1	Y	5.2	1	Y
IDCJAC0010	23090	2004	6	18	16.3	1	Y	9	1	Y
IDCJAC0010	23090	2004	6	19	13.1	1	Y	8.9	1	Y
IDCJAC0010	23090	2004	6	20	15.2	1	Y	8.5	1	Y
IDCJAC0010	23090	2004	6	21	16.4	1	Y	11.3	1	Y
IDCJAC0010	23090	2004	6	22	16.8	1	Y	9.7	1	Y
IDCJAC0010	23090	2004	6	23	17.1	1	Y	10.1	1	Y
IDCJAC0010	23090	2004	6	24	14.9	1	Y	11.1	1	Y
IDCJAC0010	23090	2004	6	25	14.7	1	Y	9.9	1	Y
IDCJAC0010	23090	2004	6	26	15.1	1	Y	9.9	1	Y
IDCJAC0010	23090	2004	6	27	15.7	1	Y	9.4	1	Y
IDCJAC0010	23090	2004	6	28	14.9	1	Y	8.5	1	Y
IDCJAC0010	23090	2004	6	29	16.7	1	Y	10.6	1	Y
IDCJAC0010	23090	2004	6	30	14.2	1	Y	9.7	1	Y
IDCJAC0010	23090	2004	7	1	15.2	1	Y	6.1	1	Y
IDCJAC0010	23090	2004	7	2	17.1	1	Y	9.2	1	Y
IDCJAC0010	23090	2004	7	3	20.5	1	Y	12	1	Y
IDCJAC0010	23090	2004	7	4	15.8	1	Y	8.6	1	Y
IDCJAC0010	23090	2004	7	5	14.8	1	Y	10.7	1	Y
IDCJAC0010	23090	2004	7	6	14.2	1	Y	6.2	1	Y
IDCJAC0010	23090	2004	7	7	15.3	1	Y	7.5	1	Y
IDCJAC0010	23090	2004	7	8	13.3	1	Y	5.4	1	Y
IDCJAC0010	23090	2004	7	9	18.4	1	Y	9.4	1	Y
IDCJAC0010	23090	2004	7	10	17.4	1	Y	10.5	1	Y
IDCJAC0010	23090	2004	7	11	14.9	1	Y	11	1	Y
IDCJAC0010	23090	2004	7	12	14.9	1	Y	10.1	1	Y
IDCJAC0010	23090	2004	7	13	14.6	1	Y	6.3	1	Y
IDCJAC0010	23090	2004	7	14	14.1	1	Y	6.6	1	Y
IDCJAC0010	23090	2004	7	15	11.6	1	Y	9.9	1	Y
IDCJAC0010	23090	2004	7	16	12.1	1	Y	7.3	1	Y
IDCJAC0010	23090	2004	7	17	12.4	1	Y	3.7	1	Y
IDCJAC0010	23090	2004	7	18	13.5	1	Y	4.5	1	Y
IDCJAC0010	23090	2004	7	19	13.3	1	Y	3.3	1	Y
IDCJAC0010	23090	2004	7	20	14.5	1	Y	6.6	1	Y
IDCJAC0010	23090	2004	7	21	14.8	1	Y	3.3	1	Y
IDCJAC0010	23090	2004	7	22	16.2	1	Y	6.8	1	Y
IDCJAC0010	23090	2004	7	23	11.4	1	Y	8.6	1	Y
IDCJAC0010	23090	2004	7	24	14.6	1	Y	9	1	Y
IDCJAC0010	23090	2004	7	25	15.1	1	Y	9.3	1	Y
IDCJAC0010	23090	2004	7	26	13.8	1	Y	10.3	1	Y
IDCJAC0010	23090	2004	7	27	12.8	1	Y	4.9	1	Y
IDCJAC0010	23090	2004	7	28	14.4	1	Y	9.2	1	Y
IDCJAC0010	23090	2004	7	29	15.5	1	Y	9.9	1	Y
IDCJAC0010	23090	2004	7	30	17.8	1	Y	4.7	1	Y
IDCJAC0010	23090	2004	7	31	15.3	1	Y	7.5	1	Y
IDCJAC0010	23090	2004	8	1	14.1	1	Y	9.9	1	Y
IDCJAC0010	23090	2004	8	2	12.9	1	Y	8.7	1	Y
IDCJAC0010	23090	2004	8	3	11.9	1	Y	6.7	1	Y
IDCJAC0010	23090	2004	8	4	13.4	1	Y	8.7	1	Y
IDCJAC0010	23090	2004	8	5	14.4	1	Y	8.7	1	Y
IDCJAC0010	23090	2004	8	6	14.4	1	Y	8.6	1	Y
IDCJAC0010	23090	2004	8	7	16.6	1	Y	5.3	1	Y
IDCJAC0010	23090	2004	8	8	14.9	1	Y	6.5	1	Y
IDCJAC0010	23090	2004	8	9	14.7	1	Y	8.7	1	Y
IDCJAC0010	23090	2004	8	10	15.7	1	Y	8.3	1	Y
IDCJAC0010	23090	2004	8	11	15.7	1	Y	8.6	1	Y
IDCJAC0010	23090	2004	8	12	18.9	1	Y	7.8	1	Y
IDCJAC0010	23090	2004	8	13	15.1	1	Y	11.1	1	Y
IDCJAC0010	23090	2004	8	14	13.7	1	Y	7.2	1	Y
IDCJAC0010	23090	2004	8	15	14.3	1	Y	2.9	1	Y
IDCJAC0010	23090	2004	8	16	15.8	1	Y	7.6	1	Y
IDCJAC0010	23090	2004	8	17	15.7	1	Y	8.7	1	Y
IDCJAC0010	23090	2004	8	18	16	1	Y	6.4	1	Y
IDCJAC0010	23090	2004	8	19	16.5	1	Y	7	1	Y
IDCJAC0010	23090	2004	8	20	19.6	1	Y	8	1	Y
IDCJAC0010	23090	2004	8	21	19.6	1	Y	11.4	1	Y
IDCJAC0010	23090	2004	8	22	18.6	1	Y	6.2	1	Y
IDCJAC0010	23090	2004	8	23	19.3	1	Y	8.8	1	Y
IDCJAC0010	23090	2004	8	24	23.6	1	Y	8.6	1	Y
IDCJAC0010	23090	2004	8	25	26.4	1	Y	12.2	1	Y
IDCJAC0010	23090	2004	8	26	18.3	1	Y	12.6	1	Y
IDCJAC0010	23090	2004	8	27	22.4	1	Y	7.3	1	Y
IDCJAC0010	23090	2004	8	28	24.7	1	Y	11.3	1	Y
IDCJAC0010	23090	2004	8	29	16.3	1	Y	13.7	1	Y
IDCJAC0010	23090	2004	8	30	12.7	1	Y	9	1	Y
IDCJAC0010	23090	2004	8	31	14.1	1	Y	8.2	1	Y
IDCJAC0010	23090	2004	9	1	15.3	1	Y	9.1	1	Y
IDCJAC0010	23090	2004	9	2	15.9	1	Y	7.9	1	Y
IDCJAC0010	23090	2004	9	3	16	1	Y	6.3	1	Y
IDCJAC0010	23090	2004	9	4	14.7	1	Y	6.1	1	Y
IDCJAC0010	23090	2004	9	5	16.3	1	Y	7.3	1	Y
IDCJAC0010	23090	2004	9	6	20.1	1	Y	6.4	1	Y
IDCJAC0010	23090	2004	9	7	14	1	Y	9.4	1	Y
IDCJAC0010	23090	2004	9	8	15.2	1	Y	10.9	1	Y
IDCJAC0010	23090	2004	9	9	15.8	1	Y	8.7	1	Y
IDCJAC0010	23090	2004	9	10	16.4	1	Y	9.6	1	Y
IDCJAC0010	23090	2004	9	11	12.4	1	Y	6.2	1	Y
IDCJAC0010	23090	2004	9	12	14.9	1	Y	4.6	1	Y
IDCJAC0010	23090	2004	9	13	16.2	1	Y	9.3	1	Y
IDCJAC0010	23090	2004	9	14	17.3	1	Y	8.9	1	Y
IDCJAC0010	23090	2004	9	15	17.2	1	Y	8.1	1	Y
IDCJAC0010	23090	2004	9	16	17.7	1	Y	7.1	1	Y
IDCJAC0010	23090	2004	9	17	18.5	1	Y	6	1	Y
IDCJAC0010	23090	2004	9	18	18.4	1	Y	7.2	1	Y
IDCJAC0010	23090	2004	9	19	20.8	1	Y	5.9	1	Y
IDCJAC0010	23090	2004	9	20	27.6	1	Y	9.3	1	Y
IDCJAC0010	23090	2004	9	21	29.7	1	Y	13	1	Y
IDCJAC0010	23090	2004	9	22	23.1	1	Y	19.7	1	Y
IDCJAC0010	23090	2004	9	23	14.4	1	Y	8.9	1	Y
IDCJAC0010	23090	2004	9	24	18.2	1	Y	10.9	1	Y
IDCJAC0010	23090	2004	9	25	24.1	1	Y	8.4	1	Y
IDCJAC0010	23090	2004	9	26	28.6	1	Y	14.7	1	Y
IDCJAC0010	23090	2004	9	27	19.7	1	Y	13.7	1	Y
IDCJAC0010	23090	2004	9	28	17.3	1	Y	13.4	1	Y
IDCJAC0010	23090	2004	9	29	18.4	1	Y	7.6	1	Y
IDCJAC0010	23090	2004	9	30	20.1	1	Y	7.6	1	Y
IDCJAC0010	23090	2004	10	1	21.4	1	Y	9.5	1	Y
IDCJAC0010	23090	2004	10	2	21.6	1	Y	10.2	1	Y
IDCJAC0010	23090	2004	10	3	17.5	1	Y	8	1	Y
IDCJAC0010	23090	2004	10	4	22.4	1	Y	8	1	Y
IDCJAC0010	23090	2004	10	5	23.9	1	Y	9	1	Y
IDCJAC0010	23090	2004	10	6	30.5	1	Y	11.7	1	Y
IDCJAC0010	23090	2004	10	7	18.6	1	Y	16.2	1	Y
IDCJAC0010	23090	2004	10	8	18.8	1	Y	11.7	1	Y
IDCJAC0010	23090	2004	10	9	25.1	1	Y	8.5	1	Y
IDCJAC0010	23090	2004	10	10	30	1	Y	13.2	1	Y
IDCJAC0010	23090	2004	10	11	29.3	1	Y	20.6	1	Y
IDCJAC0010	23090	2004	10	12	37.4	1	Y	14.5	1	Y
IDCJAC0010	23090	2004	10	13	22.1	1	Y	16.6	1	Y
IDCJAC0010	23090	2004	10	14	18	1	Y	13	1	Y
IDCJAC0010	23090	2004	10	15	17.3	1	Y	8.1	1	Y
IDCJAC0010	23090	2004	10	16	22.9	1	Y	7.9	1	Y
IDCJAC0010	23090	2004	10	17	26	1	Y	10.9	1	Y
IDCJAC0010	23090	2004	10	18	24.3	1	Y	12.9	1	Y
IDCJAC0010	23090	2004	10	19	25.6	1	Y	14.3	1	Y
IDCJAC0010	23090	2004	10	20	29.1	1	Y	13.6	1	Y
IDCJAC0010	23090	2004	10	21	21.1	1	Y	16	1	Y
IDCJAC0010	23090	2004	10	22	22.9	1	Y	11.2	1	Y
IDCJAC0010	23090	2004	10	23	19	1	Y	14.2	1	Y
IDCJAC0010	23090	2004	10	24	20.1	1	Y	11	1	Y
IDCJAC0010	23090	2004	10	25	29	1	Y	8.1	1	Y
IDCJAC0010	23090	2004	10	26	26	1	Y	16.6	1	Y
IDCJAC0010	23090	2004	10	27	17.2	1	Y	9	1	Y
IDCJAC0010	23090	2004	10	28	21.1	1	Y	11.7	1	Y
IDCJAC0010	23090	2004	10	29	22.1	1	Y	9.8	1	Y
IDCJAC0010	23090	2004	10	30	27	1	Y	13.9	1	Y
IDCJAC0010	23090	2004	10	31	30.4	1	Y	12.7	1	Y
IDCJAC0010	23090	2004	11	1	22.7	1	Y	13.9	1	Y
IDCJAC0010	23090	2004	11	2	17.1	1	Y	11.4	1	Y
IDCJAC0010	23090	2004	11	3	21.4	1	Y	6.6	1	Y
IDCJAC0010	23090	2004	11	4	20.6	1	Y	11.1	1	Y
IDCJAC0010	23090	2004	11	5	16.2	1	Y	12.5	1	Y
IDCJAC0010	23090	2004	11	6	17.2	1	Y	8.5	1	Y
IDCJAC0010	23090	2004	11	7	17.3	1	Y	7	1	Y
IDCJAC0010	23090	2004	11	8	20.7	1	Y	7.6	1	Y
IDCJAC0010	23090	2004	11	9	26.5	1	Y	9.5	1	Y
IDCJAC0010	23090	2004	11	10	26.2	1	Y	18.3	1	Y
IDCJAC0010	23090	2004	11	11	19.9	1	Y	13.9	1	Y
IDCJAC0010	23090	2004	11	12	27.3	1	Y	12.7	1	Y
IDCJAC0010	23090	2004	11	13	18.7	1	Y	12.8	1	Y
IDCJAC0010	23090	2004	11	14	19.3	1	Y	12.9	1	Y
IDCJAC0010	23090	2004	11	15	19.8	1	Y	13.8	1	Y
IDCJAC0010	23090	2004	11	16	27.2	1	Y	9.7	1	Y
IDCJAC0010	23090	2004	11	17	35.1	1	Y	15.4	1	Y
IDCJAC0010	23090	2004	11	18	20.5	1	Y	17.8	1	Y
IDCJAC0010	23090	2004	11	19	19.1	1	Y	12.3	1	Y
IDCJAC0010	23090	2004	11	20	21.4	1	Y	8.9	1	Y
IDCJAC0010	23090	2004	11	21	22.3	1	Y	10.1	1	Y
IDCJAC0010	23090	2004	11	22	22.1	1	Y	13	1	Y
IDCJAC0010	23090	2004	11	23	27.1	1	Y	11	1	Y
IDCJAC0010	23090	2004	11	24	30.3	1	Y	16.7	1	Y
IDCJAC0010	23090	2004	11	25	35.9	1	Y	18.2	1	Y
IDCJAC0010	23090	2004	11	26	37.5	1	Y	26.1	1	Y
IDCJAC0010	23090	2004	11	27	37.1	1	Y	23.2	1	Y
IDCJAC0010	23090	2004	11	28	34.5	1	Y	22.3	1	Y
IDCJAC0010	23090	2004	11	29	32.6	1	Y	21.1	1	Y
IDCJAC0010	23090	2004	11	30	27.9	1	Y	23.2	1	Y
IDCJAC0010	23090	2004	12	1	20.1	1	Y	14	1	Y
IDCJAC0010	23090	2004	12	2	21.5	1	Y	9.7	1	Y
IDCJAC0010	23090	2004	12	3	28.7	1	Y	9.8	1	Y
IDCJAC0010	23090	2004	12	4	28.9	1	Y	19.4	1	Y
IDCJAC0010	23090	2004	12	5	28.7	1	Y	14.6	1	Y
IDCJAC0010	23090	2004	12	6	25.5	1	Y	17.6	1	Y
IDCJAC0010	23090	2004	12	7	22.5	1	Y	15.6	1	Y
IDCJAC0010	23090	2004	12	8	23.3	1	Y	16.1	1	Y
IDCJAC0010	23090	2004	12	9	27.9	1	Y	17.2	1	Y
IDCJAC0010	23090	2004	12	10	27.3	1	Y	18	1	Y
IDCJAC0010	23090	2004	12	11	25.8	1	Y	17.7	1	Y
IDCJAC0010	23090	2004	12	12	21.6	1	Y	18.1	1	Y
IDCJAC0010	23090	2004	12	13	22.9	1	Y	15.8	1	Y
IDCJAC0010	23090	2004	12	14	22.8	1	Y	15.9	1	Y
IDCJAC0010	23090	2004	12	15	26.8	1	Y	11.2	1	Y
IDCJAC0010	23090	2004	12	16	32	1	Y	13.1	1	Y
IDCJAC0010	23090	2004	12	17	37.5	1	Y	16.4	1	Y
IDCJAC0010	23090	2004	12	18	39.3	1	Y	21.8	1	Y
IDCJAC0010	23090	2004	12	19	22.7	1	Y	15.6	1	Y
IDCJAC0010	23090	2004	12	20	25.5	1	Y	13.5	1	Y
IDCJAC0010	23090	2004	12	21	29.4	1	Y	13.6	1	Y
IDCJAC0010	23090	2004	12	22	35.3	1	Y	16.7	1	Y
IDCJAC0010	23090	2004	12	23	32.7	1	Y	21	1	Y
IDCJAC0010	23090	2004	12	24	24.2	1	Y	15.5	1	Y
IDCJAC0010	23090	2004	12	25	25.9	1	Y	12.1	1	Y
IDCJAC0010	23090	2004	12	26	27.6	1	Y	12.5	1	Y
IDCJAC0010	23090	2004	12	27	22.5	1	Y	13.9	1	Y
IDCJAC0010	23090	2004	12	28	22.1	1	Y	11.8	1	Y
IDCJAC0010	23090	2004	12	29	27.8	1	Y	13	1	Y
IDCJAC0010	23090	2004	12	30	32.4	1	Y	16.6	1	Y
IDCJAC0010	23090	2004	12	31	36	1	Y	18.1	1	Y
IDCJAC0010	23090	2005	1	1	27	1	Y	20.6	1	Y
IDCJAC0010	23090	2005	1	2	31.1	1	Y	15.6	1	Y
IDCJAC0010	23090	2005	1	3	34.9	1	Y	19.9	1	Y
IDCJAC0010	23090	2005	1	4	21.2	1	Y	15.6	1	Y
IDCJAC0010	23090	2005	1	5	22.6	1	Y	14.9	1	Y
IDCJAC0010	23090	2005	1	6	21.8	1	Y	14.5	1	Y
IDCJAC0010	23090	2005	1	7	23.5	1	Y	11.9	1	Y
IDCJAC0010	23090	2005	1	8	27	1	Y	13.3	1	Y
IDCJAC0010	23090	2005	1	9	33.6	1	Y	17.2	1	Y
IDCJAC0010	23090	2005	1	10	38.5	1	Y	18.2	1	Y
IDCJAC0010	23090	2005	1	11	41.8	1	Y	22.4	1	Y
IDCJAC0010	23090	2005	1	12	26.2	1	Y	16.4	1	Y
IDCJAC0010	23090	2005	1	13	32	1	Y	14.3	1	Y
IDCJAC0010	23090	2005	1	14	26.3	1	Y	17.9	1	Y
IDCJAC0010	23090	2005	1	15	23.3	1	Y	16.1	1	Y
IDCJAC0010	23090	2005	1	16	22.2	1	Y	13.6	1	Y
IDCJAC0010	23090	2005	1	17	23.8	1	Y	15.9	1	Y
IDCJAC0010	23090	2005	1	18	31	1	Y	14.5	1	Y
IDCJAC0010	23090	2005	1	19	34	1	Y	18.2	1	Y
IDCJAC0010	23090	2005	1	20	25.8	1	Y	15.3	1	Y
IDCJAC0010	23090	2005	1	21	23.2	1	Y	16	1	Y
IDCJAC0010	23090	2005	1	22	25.8	1	Y	13.3	1	Y
IDCJAC0010	23090	2005	1	23	29.6	1	Y	14.9	1	Y
IDCJAC0010	23090	2005	1	24	34.2	1	Y	15	1	Y
IDCJAC0010	23090	2005	1	25	38.8	1	Y	22.1	1	Y
IDCJAC0010	23090	2005	1	26	38.4	1	Y	26.8	1	Y
IDCJAC0010	23090	2005	1	27	33.2	1	Y	20.6	1	Y
IDCJAC0010	23090	2005	1	28	30.9	1	Y	20.5	1	Y
IDCJAC0010	23090	2005	1	29	25.6	1	Y	18	1	Y
IDCJAC0010	23090	2005	1	30	25.1	1	Y	14.1	1	Y
IDCJAC0010	23090	2005	1	31	30.7	1	Y	14.1	1	Y
IDCJAC0010	23090	2005	2	1	23.9	1	Y	16.3	1	Y
IDCJAC0010	23090	2005	2	2	20	1	Y	10.9	1	Y
IDCJAC0010	23090	2005	2	3	19.3	1	Y	12	1	Y
IDCJAC0010	23090	2005	2	4	21.2	1	Y	14.1	1	Y
IDCJAC0010	23090	2005	2	5	23.1	1	Y	12.1	1	Y
IDCJAC0010	23090	2005	2	6	33.8	1	Y	12.5	1	Y
IDCJAC0010	23090	2005	2	7	25.6	1	Y	19.6	1	Y
IDCJAC0010	23090	2005	2	8	23	1	Y	16	1	Y
IDCJAC0010	23090	2005	2	9	23.6	1	Y	15.1	1	Y
IDCJAC0010	23090	2005	2	10	23.1	1	Y	13.4	1	Y
IDCJAC0010	23090	2005	2	11	24.9	1	Y	11.5	1	Y
IDCJAC0010	23090	2005	2	12	24.6	1	Y	14.8	1	Y
IDCJAC0010	23090	2005	2	13	30.1	1	Y	14.4	1	Y
IDCJAC0010	23090	2005	2	14	36.3	1	Y	17.6	1	Y
IDCJAC0010	23090	2005	2	15	27.5	1	Y	20.5	1	Y
IDCJAC0010	23090	2005	2	16	23.8	1	Y	14.2	1	Y
IDCJAC0010	23090	2005	2	17	30.3	1	Y	12.5	1	Y
IDCJAC0010	23090	2005	2	18	25.8	1	Y	18.8	1	Y
IDCJAC0010	23090	2005	2	19	19.9	1	Y	14.2	1	Y
IDCJAC0010	23090	2005	2	20	27.5	1	Y	15.8	1	Y
IDCJAC0010	23090	2005	2	21	31	1	Y	13.4	1	Y
IDCJAC0010	23090	2005	2	22	36.1	1	Y	14.9	1	Y
IDCJAC0010	23090	2005	2	23	36.3	1	Y	21.8	1	Y
IDCJAC0010	23090	2005	2	24	24.2	1	Y	17.9	1	Y
IDCJAC0010	23090	2005	2	25	27	1	Y	14.1	1	Y
IDCJAC0010	23090	2005	2	26	27	1	Y	13	1	Y
IDCJAC0010	23090	2005	2	27	31	1	Y	16.3	1	Y
IDCJAC0010	23090	2005	2	28	36.7	1	Y	15.6	1	Y
IDCJAC0010	23090	2005	3	1	32.9	1	Y	17.8	1	Y
IDCJAC0010	23090	2005	3	2	24.7	1	Y	14.9	1	Y
IDCJAC0010	23090	2005	3	3	25.1	1	Y	12.1	1	Y
IDCJAC0010	23090	2005	3	4	18	1	Y	15	1	Y
IDCJAC0010	23090	2005	3	5	20	1	Y	13.5	1	Y
IDCJAC0010	23090	2005	3	6	22	1	Y	12.9	1	Y
IDCJAC0010	23090	2005	3	7	23	1	Y	10.3	1	Y
IDCJAC0010	23090	2005	3	8	26.6	1	Y	11.2	1	Y
IDCJAC0010	23090	2005	3	9	27.2	1	Y	12.5	1	Y
IDCJAC0010	23090	2005	3	10	30.1	1	Y	12.5	1	Y
IDCJAC0010	23090	2005	3	11	35.2	1	Y	14.6	1	Y
IDCJAC0010	23090	2005	3	12	35.8	1	Y	22.8	1	Y
IDCJAC0010	23090	2005	3	13	28.2	1	Y	16.1	1	Y
IDCJAC0010	23090	2005	3	14	29.9	1	Y	16.5	1	Y
IDCJAC0010	23090	2005	3	15	20.7	1	Y	15.6	1	Y
IDCJAC0010	23090	2005	3	16	19.5	1	Y	13.6	1	Y
IDCJAC0010	23090	2005	3	17	20.8	1	Y	11.7	1	Y
IDCJAC0010	23090	2005	3	18	23.6	1	Y	11.5	1	Y
IDCJAC0010	23090	2005	3	19	26.3	1	Y	10.4	1	Y
IDCJAC0010	23090	2005	3	20	27.4	1	Y	11.5	1	Y
IDCJAC0010	23090	2005	3	21	26.9	1	Y	11.5	1	Y
IDCJAC0010	23090	2005	3	22	26.2	1	Y	13.5	1	Y
IDCJAC0010	23090	2005	3	23	25.1	1	Y	15.1	1	Y
IDCJAC0010	23090	2005	3	24	23	1	Y	11.5	1	Y
IDCJAC0010	23090	2005	3	25	23	1	Y	14.6	1	Y
IDCJAC0010	23090	2005	3	26	22	1	Y	9.8	1	Y
IDCJAC0010	23090	2005	3	27	26.2	1	Y	9.9	1	Y
IDCJAC0010	23090	2005	3	28	28.1	1	Y	15.9	1	Y
IDCJAC0010	23090	2005	3	29	26.9	1	Y	19.9	1	Y
IDCJAC0010	23090	2005	3	30	33.6	1	Y	18.7	1	Y
IDCJAC0010	23090	2005	3	31	35.4	1	Y	24.6	1	Y
IDCJAC0010	23090	2005	4	1	34.9	1	Y	23.8	1	Y
IDCJAC0010	23090	2005	4	2	36.9	1	Y	26.6	1	Y
IDCJAC0010	23090	2005	4	3	20.9	1	Y	19.2	1	Y
IDCJAC0010	23090	2005	4	4	21.8	1	Y	14.7	1	Y
IDCJAC0010	23090	2005	4	5	26.1	1	Y	12.2	1	Y
IDCJAC0010	23090	2005	4	6	29.3	1	Y	11.6	1	Y
IDCJAC0010	23090	2005	4	7	26.3	1	Y	16.5	1	Y
IDCJAC0010	23090	2005	4	8	31.9	1	Y	18	1	Y
IDCJAC0010	23090	2005	4	9	36.9	1	Y	19.7	1	Y
IDCJAC0010	23090	2005	4	10	23.8	1	Y	22.6	1	Y
IDCJAC0010	23090	2005	4	11	23.8	1	Y	11	1	Y
IDCJAC0010	23090	2005	4	12	30	1	Y	14.5	1	Y
IDCJAC0010	23090	2005	4	13	30.9	1	Y	17.3	1	Y
IDCJAC0010	23090	2005	4	14	19.5	1	Y	14.7	1	Y
IDCJAC0010	23090	2005	4	15	19.4	1	Y	9.5	1	Y
IDCJAC0010	23090	2005	4	16	21	1	Y	10.5	1	Y
IDCJAC0010	23090	2005	4	17	25.7	1	Y	11.3	1	Y
IDCJAC0010	23090	2005	4	18	18.2	1	Y	14.3	1	Y
IDCJAC0010	23090	2005	4	19	20	1	Y	10.9	1	Y
IDCJAC0010	23090	2005	4	20	21.9	1	Y	8.5	1	Y
IDCJAC0010	23090	2005	4	21	25.1	1	Y	11.4	1	Y
IDCJAC0010	23090	2005	4	22	28.9	1	Y	9.7	1	Y
IDCJAC0010	23090	2005	4	23	30.6	1	Y	13	1	Y
IDCJAC0010	23090	2005	4	24	28.1	1	Y	14.2	1	Y
IDCJAC0010	23090	2005	4	25	22.9	1	Y	13	1	Y
IDCJAC0010	23090	2005	4	26	27.1	1	Y	8.5	1	Y
IDCJAC0010	23090	2005	4	27	30.6	1	Y	12.9	1	Y
IDCJAC0010	23090	2005	4	28	31.9	1	Y	14.3	1	Y
IDCJAC0010	23090	2005	4	29	19.1	1	Y	13.9	1	Y
IDCJAC0010	23090	2005	4	30	18.8	1	Y	12.1	1	Y
IDCJAC0010	23090	2005	5	1	19.6	1	Y	13.6	1	Y
IDCJAC0010	23090	2005	5	2	25.5	1	Y	8.7	1	Y
IDCJAC0010	23090	2005	5	3	24.2	1	Y	17	1	Y
IDCJAC0010	23090	2005	5	4	29.2	1	Y	17.8	1	Y
IDCJAC0010	23090	2005	5	5	19.5	1	Y	16.2	1	Y
IDCJAC0010	23090	2005	5	6	18.3	1	Y	9.5	1	Y
IDCJAC0010	23090	2005	5	7	18.6	1	Y	7.9	1	Y
IDCJAC0010	23090	2005	5	8	23.3	1	Y	7.5	1	Y
IDCJAC0010	23090	2005	5	9	23.4	1	Y	10.2	1	Y
IDCJAC0010	23090	2005	5	10	20.9	1	Y	9	1	Y
IDCJAC0010	23090	2005	5	11	21.2	1	Y	8.4	1	Y
IDCJAC0010	23090	2005	5	12	22.4	1	Y	9.2	1	Y
IDCJAC0010	23090	2005	5	13	24.9	1	Y	10.3	1	Y
IDCJAC0010	23090	2005	5	14	23	1	Y	12	1	Y
IDCJAC0010	23090	2005	5	15	23.8	1	Y	12.4	1	Y
IDCJAC0010	23090	2005	5	16	18.6	1	Y	10.5	1	Y
IDCJAC0010	23090	2005	5	17	18.2	1	Y	6.7	1	Y
IDCJAC0010	23090	2005	5	18	19.5	1	Y	7.3	1	Y
IDCJAC0010	23090	2005	5	19	21.6	1	Y	5.6	1	Y
IDCJAC0010	23090	2005	5	20	24	1	Y	11.2	1	Y
IDCJAC0010	23090	2005	5	21	21.7	1	Y	12	1	Y
IDCJAC0010	23090	2005	5	22	23.1	1	Y	7.2	1	Y
IDCJAC0010	23090	2005	5	23	23.4	1	Y	12.7	1	Y
IDCJAC0010	23090	2005	5	24	22.5	1	Y	13.9	1	Y
IDCJAC0010	23090	2005	5	25	18.4	1	Y	11.6	1	Y
IDCJAC0010	23090	2005	5	26	15.4	1	Y	9.8	1	Y
IDCJAC0010	23090	2005	5	27	17.1	1	Y	11.7	1	Y
IDCJAC0010	23090	2005	5	28	16	1	Y	10.7	1	Y
IDCJAC0010	23090	2005	5	29	17.1	1	Y	6.7	1	Y
IDCJAC0010	23090	2005	5	30	17.9	1	Y	3.8	1	Y
IDCJAC0010	23090	2005	5	31	16.8	1	Y	7.7	1	Y
IDCJAC0010	23090	2005	6	1	15.6	1	Y	7.7	1	Y
IDCJAC0010	23090	2005	6	2	15.7	1	Y	5.7	1	Y
IDCJAC0010	23090	2005	6	3	18.7	1	Y	2.9	1	Y
IDCJAC0010	23090	2005	6	4	19.9	1	Y	7.8	1	Y
IDCJAC0010	23090	2005	6	5	22.5	1	Y	7.6	1	Y
IDCJAC0010	23090	2005	6	6	22.7	1	Y	12.2	1	Y
IDCJAC0010	23090	2005	6	7	25.1	1	Y	7.5	1	Y
IDCJAC0010	23090	2005	6	8	25.4	1	Y	14.3	1	Y
IDCJAC0010	23090	2005	6	9	23.4	1	Y	14.9	1	Y
IDCJAC0010	23090	2005	6	10	21.3	1	Y	15.4	1	Y
IDCJAC0010	23090	2005	6	11	18.3	1	Y	11.9	1	Y
IDCJAC0010	23090	2005	6	12	20.3	1	Y	12	1	Y
IDCJAC0010	23090	2005	6	13	16	1	Y	12.5	1	Y
IDCJAC0010	23090	2005	6	14	14.2	1	Y	9.9	1	Y
IDCJAC0010	23090	2005	6	15	15.1	1	Y	9	1	Y
IDCJAC0010	23090	2005	6	16	15.8	1	Y	9.2	1	Y
IDCJAC0010	23090	2005	6	17	17.6	1	Y	8.7	1	Y
IDCJAC0010	23090	2005	6	18	14.3	1	Y	11.4	1	Y
IDCJAC0010	23090	2005	6	19	15.5	1	Y	9.6	1	Y
IDCJAC0010	23090	2005	6	20	14.5	1	Y	11.1	1	Y
IDCJAC0010	23090	2005	6	21	12.1	1	Y	8.4	1	Y
IDCJAC0010	23090	2005	6	22	14.5	1	Y	6.5	1	Y
IDCJAC0010	23090	2005	6	23	15.6	1	Y	8.8	1	Y
IDCJAC0010	23090	2005	6	24	17.1	1	Y	5.7	1	Y
IDCJAC0010	23090	2005	6	25	17.2	1	Y	9.1	1	Y
IDCJAC0010	23090	2005	6	26	18.3	1	Y	8.3	1	Y
IDCJAC0010	23090	2005	6	27	18	1	Y	6.2	1	Y
IDCJAC0010	23090	2005	6	28	16.7	1	Y	5.9	1	Y
IDCJAC0010	23090	2005	6	29	17.1	1	Y	5.5	1	Y
IDCJAC0010	23090	2005	6	30	16.7	1	Y	6.2	1	Y
IDCJAC0010	23090	2005	7	1	13.7	1	Y	9	1	Y
IDCJAC0010	23090	2005	7	2	15.6	1	Y	9.2	1	Y
IDCJAC0010	23090	2005	7	3	16	1	Y	11.1	1	Y
IDCJAC0010	23090	2005	7	4	17.8	1	Y	11	1	Y
IDCJAC0010	23090	2005	7	5	18.6	1	Y	9.4	1	Y
IDCJAC0010	23090	2005	7	6	16.8	1	Y	7.9	1	Y
IDCJAC0010	23090	2005	7	7	14	1	Y	7.9	1	Y
IDCJAC0010	23090	2005	7	8	13.8	1	Y	5.6	1	Y
IDCJAC0010	23090	2005	7	9	13.9	1	Y	6.3	1	Y
IDCJAC0010	23090	2005	7	10	14.8	1	Y	3.1	1	Y
IDCJAC0010	23090	2005	7	11	12.9	1	Y	4.5	1	Y
IDCJAC0010	23090	2005	7	12	9.9	1	Y	7	1	Y
IDCJAC0010	23090	2005	7	13	11	1	Y	8.4	1	Y
IDCJAC0010	23090	2005	7	14	11.6	1	Y	7.3	1	Y
IDCJAC0010	23090	2005	7	15	14.4	1	Y	5	1	Y
IDCJAC0010	23090	2005	7	16	14.6	1	Y	8.2	1	Y
IDCJAC0010	23090	2005	7	17	13.8	1	Y	3.5	1	Y
IDCJAC0010	23090	2005	7	18	15.1	1	Y	1.8	1	Y
IDCJAC0010	23090	2005	7	19	16.1	1	Y	2.4	1	Y
IDCJAC0010	23090	2005	7	20	16.9	1	Y	3.5	1	Y
IDCJAC0010	23090	2005	7	21	19	1	Y	3.7	1	Y
IDCJAC0010	23090	2005	7	22	20.8	1	Y	10.8	1	Y
IDCJAC0010	23090	2005	7	23	19.5	1	Y	9.7	1	Y
IDCJAC0010	23090	2005	7	24	17.1	1	Y	11	1	Y
IDCJAC0010	23090	2005	7	25	16	1	Y	12.4	1	Y
IDCJAC0010	23090	2005	7	26	15.8	1	Y	12.7	1	Y
IDCJAC0010	23090	2005	7	27	16.1	1	Y	11.6	1	Y
IDCJAC0010	23090	2005	7	28	18.6	1	Y	11.3	1	Y
IDCJAC0010	23090	2005	7	29	17.2	1	Y	11.3	1	Y
IDCJAC0010	23090	2005	7	30	17.6	1	Y	5.8	1	Y
IDCJAC0010	23090	2005	7	31	17.5	1	Y	6.9	1	Y
IDCJAC0010	23090	2005	8	1	19.7	1	Y	4.8	1	Y
IDCJAC0010	23090	2005	8	2	21.7	1	Y	7.5	1	Y
IDCJAC0010	23090	2005	8	3	20.7	1	Y	14	1	Y
IDCJAC0010	23090	2005	8	4	14.8	1	Y	9.1	1	Y
IDCJAC0010	23090	2005	8	5	14.8	1	Y	6.7	1	Y
IDCJAC0010	23090	2005	8	6	16.2	1	Y	4.8	1	Y
IDCJAC0010	23090	2005	8	7	14.9	1	Y	6.6	1	Y
IDCJAC0010	23090	2005	8	8	15.5	1	Y	7.1	1	Y
IDCJAC0010	23090	2005	8	9	15.6	1	Y	9.7	1	Y
IDCJAC0010	23090	2005	8	10	13.4	1	Y	6.4	1	Y
IDCJAC0010	23090	2005	8	11	13.5	1	Y	4.7	1	Y
IDCJAC0010	23090	2005	8	12	13.5	1	Y	3.7	1	Y
IDCJAC0010	23090	2005	8	13	17	1	Y	3.6	1	Y
IDCJAC0010	23090	2005	8	14	15.8	1	Y	11.3	1	Y
IDCJAC0010	23090	2005	8	15	15.6	1	Y	9	1	Y
IDCJAC0010	23090	2005	8	16	18.3	1	Y	6.7	1	Y
IDCJAC0010	23090	2005	8	17	21.3	1	Y	11.7	1	Y
IDCJAC0010	23090	2005	8	18	23.1	1	Y	13.4	1	Y
IDCJAC0010	23090	2005	8	19	15.4	1	Y	11.9	1	Y
IDCJAC0010	23090	2005	8	20	15.3	1	Y	9.8	1	Y
IDCJAC0010	23090	2005	8	21	15.9	1	Y	11	1	Y
IDCJAC0010	23090	2005	8	22	16.3	1	Y	8.8	1	Y
IDCJAC0010	23090	2005	8	23	15	1	Y	6.1	1	Y
IDCJAC0010	23090	2005	8	24	16.3	1	Y	4.6	1	Y
IDCJAC0010	23090	2005	8	25	18.2	1	Y	5.1	1	Y
IDCJAC0010	23090	2005	8	26	21.8	1	Y	10.4	1	Y
IDCJAC0010	23090	2005	8	27	23.2	1	Y	11	1	Y
IDCJAC0010	23090	2005	8	28	24.7	1	Y	17.4	1	Y
IDCJAC0010	23090	2005	8	29	26.5	1	Y	17.1	1	Y
IDCJAC0010	23090	2005	8	30	21.1	1	Y	13.2	1	Y
IDCJAC0010	23090	2005	8	31	15.3	1	Y	6.9	1	Y
IDCJAC0010	23090	2005	9	1	15.7	1	Y	6.7	1	Y
IDCJAC0010	23090	2005	9	2	21.4	1	Y	6.8	1	Y
IDCJAC0010	23090	2005	9	3	12.6	1	Y	11.4	1	Y
IDCJAC0010	23090	2005	9	4	17.2	1	Y	5.3	1	Y
IDCJAC0010	23090	2005	9	5	18.8	1	Y	6.5	1	Y
IDCJAC0010	23090	2005	9	6	21.3	1	Y	8.7	1	Y
IDCJAC0010	23090	2005	9	7	25.3	1	Y	13.8	1	Y
IDCJAC0010	23090	2005	9	8	28.2	1	Y	14	1	Y
IDCJAC0010	23090	2005	9	9	24.4	1	Y	12.7	1	Y
IDCJAC0010	23090	2005	9	10	16.2	1	Y	10.8	1	Y
IDCJAC0010	23090	2005	9	11	13.5	1	Y	8	1	Y
IDCJAC0010	23090	2005	9	12	14.5	1	Y	5	1	Y
IDCJAC0010	23090	2005	9	13	19.8	1	Y	8.3	1	Y
IDCJAC0010	23090	2005	9	14	17.1	1	Y	11.3	1	Y
IDCJAC0010	23090	2005	9	15	16	1	Y	10.3	1	Y
IDCJAC0010	23090	2005	9	16	15.1	1	Y	8.7	1	Y
IDCJAC0010	23090	2005	9	17	16.7	1	Y	8.4	1	Y
IDCJAC0010	23090	2005	9	18	20.3	1	Y	6.5	1	Y
IDCJAC0010	23090	2005	9	19	17.3	1	Y	10.2	1	Y
IDCJAC0010	23090	2005	9	20	20.7	1	Y	5.7	1	Y
IDCJAC0010	23090	2005	9	21	26.6	1	Y	12.9	1	Y
IDCJAC0010	23090	2005	9	22	18.9	1	Y	14.3	1	Y
IDCJAC0010	23090	2005	9	23	18	1	Y	13	1	Y
IDCJAC0010	23090	2005	9	24	18.4	1	Y	8.6	1	Y
IDCJAC0010	23090	2005	9	25	15.8	1	Y	12.3	1	Y
IDCJAC0010	23090	2005	9	26	17.7	1	Y	11.5	1	Y
IDCJAC0010	23090	2005	9	27	21.9	1	Y	7.2	1	Y
IDCJAC0010	23090	2005	9	28	19.3	1	Y	14.5	1	Y
IDCJAC0010	23090	2005	9	29	18.2	1	Y	8.5	1	Y
IDCJAC0010	23090	2005	9	30	23.4	1	Y	9.7	1	Y
IDCJAC0010	23090	2005	10	1	25.8	1	Y	12.3	1	Y
IDCJAC0010	23090	2005	10	2	26.6	1	Y	11.6	1	Y
IDCJAC0010	23090	2005	10	3	18.6	1	Y	14.4	1	Y
IDCJAC0010	23090	2005	10	4	27.9	1	Y	9.7	1	Y
IDCJAC0010	23090	2005	10	5	21.4	1	Y	16.2	1	Y
IDCJAC0010	23090	2005	10	6	20.4	1	Y	11.1	1	Y
IDCJAC0010	23090	2005	10	7	16.9	1	Y	9.4	1	Y
IDCJAC0010	23090	2005	10	8	14.8	1	Y	9.1	1	Y
IDCJAC0010	23090	2005	10	9	17.6	1	Y	9.6	1	Y
IDCJAC0010	23090	2005	10	10	22.9	1	Y	7	1	Y
IDCJAC0010	23090	2005	10	11	16.9	1	Y	10.2	1	Y
IDCJAC0010	23090	2005	10	12	20.8	1	Y	6.8	1	Y
IDCJAC0010	23090	2005	10	13	18.4	1	Y	7.7	1	Y
IDCJAC0010	23090	2005	10	14	19.2	1	Y	4.7	1	Y
IDCJAC0010	23090	2005	10	15	26	1	Y	8	1	Y
IDCJAC0010	23090	2005	10	16	27.2	1	Y	13.9	1	Y
IDCJAC0010	23090	2005	10	17	27.3	1	Y	19.9	1	Y
IDCJAC0010	23090	2005	10	18	25.2	1	Y	20	1	Y
IDCJAC0010	23090	2005	10	19	20.4	1	Y	15.5	1	Y
IDCJAC0010	23090	2005	10	20	21.9	1	Y	14.2	1	Y
IDCJAC0010	23090	2005	10	21	19.3	1	Y	14.5	1	Y
IDCJAC0010	23090	2005	10	22	24	1	Y	13.6	1	Y
IDCJAC0010	23090	2005	10	23	18.3	1	Y	13.9	1	Y
IDCJAC0010	23090	2005	10	24	18.2	1	Y	13.2	1	Y
IDCJAC0010	23090	2005	10	25	24.8	1	Y	13.1	1	Y
IDCJAC0010	23090	2005	10	26	19.6	1	Y	13.5	1	Y
IDCJAC0010	23090	2005	10	27	22.7	1	Y	12.3	1	Y
IDCJAC0010	23090	2005	10	28	29.9	1	Y	12	1	Y
IDCJAC0010	23090	2005	10	29	18.5	1	Y	16.3	1	Y
IDCJAC0010	23090	2005	10	30	23.2	1	Y	12.5	1	Y
IDCJAC0010	23090	2005	10	31	26.2	1	Y	10.1	1	Y
IDCJAC0010	23090	2005	11	1	30.9	1	Y	15.2	1	Y
IDCJAC0010	23090	2005	11	2	31.2	1	Y	21.2	1	Y
IDCJAC0010	23090	2005	11	3	19.2	1	Y	13.6	1	Y
IDCJAC0010	23090	2005	11	4	25.3	1	Y	9.9	1	Y
IDCJAC0010	23090	2005	11	5	30.7	1	Y	15.9	1	Y
IDCJAC0010	23090	2005	11	6	27.7	1	Y	23.5	1	Y
IDCJAC0010	23090	2005	11	7	20.9	1	Y	14.3	1	Y
IDCJAC0010	23090	2005	11	8	24.6	1	Y	14.7	1	Y
IDCJAC0010	23090	2005	11	9	20.5	1	Y	15.2	1	Y
IDCJAC0010	23090	2005	11	10	17	1	Y	11.1	1	Y
IDCJAC0010	23090	2005	11	11	19.5	1	Y	8.7	1	Y
IDCJAC0010	23090	2005	11	12	20.5	1	Y	8.9	1	Y
IDCJAC0010	23090	2005	11	13	24.9	1	Y	9.3	1	Y
IDCJAC0010	23090	2005	11	14	32.7	1	Y	13.5	1	Y
IDCJAC0010	23090	2005	11	15	22	1	Y	13.8	1	Y
IDCJAC0010	23090	2005	11	16	27.6	1	Y	11.6	1	Y
IDCJAC0010	23090	2005	11	17	33.3	1	Y	16.2	1	Y
IDCJAC0010	23090	2005	11	18	27.2	1	Y	22.8	1	Y
IDCJAC0010	23090	2005	11	19	20.4	1	Y	15.8	1	Y
IDCJAC0010	23090	2005	11	20	21.4	1	Y	13.7	1	Y
IDCJAC0010	23090	2005	11	21	24.7	1	Y	11.8	1	Y
IDCJAC0010	23090	2005	11	22	23.8	1	Y	11.3	1	Y
IDCJAC0010	23090	2005	11	23	26.8	1	Y	15.1	1	Y
IDCJAC0010	23090	2005	11	24	28.4	1	Y	16.9	1	Y
IDCJAC0010	23090	2005	11	25	35	1	Y	13.5	1	Y
IDCJAC0010	23090	2005	11	26	18	1	Y	13.2	1	Y
IDCJAC0010	23090	2005	11	27	20	1	Y	10.7	1	Y
IDCJAC0010	23090	2005	11	28	24.1	1	Y	11.6	1	Y
IDCJAC0010	23090	2005	11	29	25.6	1	Y	13.5	1	Y
IDCJAC0010	23090	2005	11	30	31.6	1	Y	14.1	1	Y
IDCJAC0010	23090	2005	12	1	23	1	Y	17.9	1	Y
IDCJAC0010	23090	2005	12	2	18.7	1	Y	12.7	1	Y
IDCJAC0010	23090	2005	12	3	22.9	1	Y	13	1	Y
IDCJAC0010	23090	2005	12	4	23.1	1	Y	14.9	1	Y
IDCJAC0010	23090	2005	12	5	32	1	Y	11.5	1	Y
IDCJAC0010	23090	2005	12	6	24.2	1	Y	17.1	1	Y
IDCJAC0010	23090	2005	12	7	23	1	Y	15.6	1	Y
IDCJAC0010	23090	2005	12	8	21.6	1	Y	15	1	Y
IDCJAC0010	23090	2005	12	9	24.7	1	Y	12.3	1	Y
IDCJAC0010	23090	2005	12	10	28.7	1	Y	13.3	1	Y
IDCJAC0010	23090	2005	12	11	36.8	1	Y	18.4	1	Y
IDCJAC0010	23090	2005	12	12	24.3	1	Y	17.9	1	Y
IDCJAC0010	23090	2005	12	13	21.7	1	Y	12.3	1	Y
IDCJAC0010	23090	2005	12	14	27.6	1	Y	15.2	1	Y
IDCJAC0010	23090	2005	12	15	28.9	1	Y	18.2	1	Y
IDCJAC0010	23090	2005	12	16	22.4	1	Y	11.8	1	Y
IDCJAC0010	23090	2005	12	17	19.5	1	Y	13.1	1	Y
IDCJAC0010	23090	2005	12	18	20.2	1	Y	13.5	1	Y
IDCJAC0010	23090	2005	12	19	29.3	1	Y	14.5	1	Y
IDCJAC0010	23090	2005	12	20	38.3	1	Y	18.9	1	Y
IDCJAC0010	23090	2005	12	21	25.9	1	Y	20.2	1	Y
IDCJAC0010	23090	2005	12	22	30.5	1	Y	14.8	1	Y
IDCJAC0010	23090	2005	12	23	30.9	1	Y	20.3	1	Y
IDCJAC0010	23090	2005	12	24	20.6	1	Y	15.4	1	Y
IDCJAC0010	23090	2005	12	25	21.6	1	Y	15.2	1	Y
IDCJAC0010	23090	2005	12	26	29.7	1	Y	15.6	1	Y
IDCJAC0010	23090	2005	12	27	36.6	1	Y	18.3	1	Y
IDCJAC0010	23090	2005	12	28	25	1	Y	14.9	1	Y
IDCJAC0010	23090	2005	12	29	33.9	1	Y	13.9	1	Y
IDCJAC0010	23090	2005	12	30	42.5	1	Y	20.7	1	Y
IDCJAC0010	23090	2005	12	31	39	1	Y	28.9	1	Y
IDCJAC0010	23090	2006	1	1	22.5	1	Y	21.7	1	Y
IDCJAC0010	23090	2006	1	2	24.9	1	Y	13.1	1	Y
IDCJAC0010	23090	2006	1	3	24.2	1	Y	12.5	1	Y
IDCJAC0010	23090	2006	1	4	28	1	Y	17	1	Y
IDCJAC0010	23090	2006	1	5	30.3	1	Y	17.7	1	Y
IDCJAC0010	23090	2006	1	6	29.6	1	Y	14.7	1	Y
IDCJAC0010	23090	2006	1	7	31.5	1	Y	19.4	1	Y
IDCJAC0010	23090	2006	1	8	38	1	Y	17.9	1	Y
IDCJAC0010	23090	2006	1	9	34.8	1	Y	24.4	1	Y
IDCJAC0010	23090	2006	1	10	31	1	Y	22.9	1	Y
IDCJAC0010	23090	2006	1	11	27.6	1	Y	19.1	1	Y
IDCJAC0010	23090	2006	1	12	29	1	Y	15.4	1	Y
IDCJAC0010	23090	2006	1	13	30.5	1	Y	15.9	1	Y
IDCJAC0010	23090	2006	1	14	27.6	1	Y	19.3	1	Y
IDCJAC0010	23090	2006	1	15	30.1	1	Y	18.5	1	Y
IDCJAC0010	23090	2006	1	16	34.1	1	Y	19.8	1	Y
IDCJAC0010	23090	2006	1	17	34.9	1	Y	22	1	Y
IDCJAC0010	23090	2006	1	18	32.9	1	Y	20.4	1	Y
IDCJAC0010	23090	2006	1	19	40.2	1	Y	21.5	1	Y
IDCJAC0010	23090	2006	1	20	41.8	1	Y	27.9	1	Y
IDCJAC0010	23090	2006	1	21	43.1	1	Y	27.7	1	Y
IDCJAC0010	23090	2006	1	22	40.8	1	Y	33.1	1	Y
IDCJAC0010	23090	2006	1	23	26.2	1	Y	19.2	1	Y
IDCJAC0010	23090	2006	1	24	26.8	1	Y	16.5	1	Y
IDCJAC0010	23090	2006	1	25	35.7	1	Y	18	1	Y
IDCJAC0010	23090	2006	1	26	41.1	1	Y	22.5	1	Y
IDCJAC0010	23090	2006	1	27	32.4	1	Y	22.9	1	Y
IDCJAC0010	23090	2006	1	28	33.5	1	Y	20.9	1	Y
IDCJAC0010	23090	2006	1	29	30.3	1	Y	20.4	1	Y
IDCJAC0010	23090	2006	1	30	24.7	1	Y	17.6	1	Y
IDCJAC0010	23090	2006	1	31	31.2	1	Y	16.3	1	Y
IDCJAC0010	23090	2006	2	1	24.3	1	Y	19.5	1	Y
IDCJAC0010	23090	2006	2	2	25.8	1	Y	15.8	1	Y
IDCJAC0010	23090	2006	2	3	28.2	1	Y	15.7	1	Y
IDCJAC0010	23090	2006	2	4	26.7	1	Y	16.5	1	Y
IDCJAC0010	23090	2006	2	5	31.1	1	Y	16.7	1	Y
IDCJAC0010	23090	2006	2	6	25.1	1	Y	16.2	1	Y
IDCJAC0010	23090	2006	2	7	26.9	1	Y	13	1	Y
IDCJAC0010	23090	2006	2	8	35	1	Y	16.1	1	Y
IDCJAC0010	23090	2006	2	9	21.5	1	Y	14.6	1	Y
IDCJAC0010	23090	2006	2	10	23.2	1	Y	13.2	1	Y
IDCJAC0010	23090	2006	2	11	23.7	1	Y	12.1	1	Y
IDCJAC0010	23090	2006	2	12	25.4	1	Y	12.2	1	Y
IDCJAC0010	23090	2006	2	13	24.2	1	Y	13.9	1	Y
IDCJAC0010	23090	2006	2	14	27.7	1	Y	12.3	1	Y
IDCJAC0010	23090	2006	2	15	32.3	1	Y	17.8	1	Y
IDCJAC0010	23090	2006	2	16	36.6	1	Y	16.5	1	Y
IDCJAC0010	23090	2006	2	17	25.2	1	Y	18.7	1	Y
IDCJAC0010	23090	2006	2	18	24.5	1	Y	16.8	1	Y
IDCJAC0010	23090	2006	2	19	24.7	1	Y	15.9	1	Y
IDCJAC0010	23090	2006	2	20	25.4	1	Y	13.7	1	Y
IDCJAC0010	23090	2006	2	21	28.7	1	Y	12.5	1	Y
IDCJAC0010	23090	2006	2	22	32.3	1	Y	14.8	1	Y
IDCJAC0010	23090	2006	2	23	26.4	1	Y	20.5	1	Y
IDCJAC0010	23090	2006	2	24	29.2	1	Y	19.6	1	Y
IDCJAC0010	23090	2006	2	25	26.9	1	Y	18.7	1	Y
IDCJAC0010	23090	2006	2	26	23.7	1	Y	14.7	1	Y
IDCJAC0010	23090	2006	2	27	26.3	1	Y	12.4	1	Y
IDCJAC0010	23090	2006	2	28	30.8	1	Y	14	1	Y
IDCJAC0010	23090	2006	3	1	33.8	1	Y	17.6	1	Y
IDCJAC0010	23090	2006	3	2	36	1	Y	22.8	1	Y
IDCJAC0010	23090	2006	3	3	35.9	1	Y	22.7	1	Y
IDCJAC0010	23090	2006	3	4	36.3	1	Y	22.1	1	Y
IDCJAC0010	23090	2006	3	5	33	1	Y	22.6	1	Y
IDCJAC0010	23090	2006	3	6	24.9	1	Y	14.2	1	Y
IDCJAC0010	23090	2006	3	7	24.9	1	Y	16	1	Y
IDCJAC0010	23090	2006	3	8	30.2	1	Y	12.8	1	Y
IDCJAC0010	23090	2006	3	9	31.3	1	Y	13.9	1	Y
IDCJAC0010	23090	2006	3	10	31.1	1	Y	13.7	1	Y
IDCJAC0010	23090	2006	3	11	38.5	1	Y	18.9	1	Y
IDCJAC0010	23090	2006	3	12	36.4	1	Y	25.6	1	Y
IDCJAC0010	23090	2006	3	13	23.7	1	Y	16.2	1	Y
IDCJAC0010	23090	2006	3	14	24.7	1	Y	11.4	1	Y
IDCJAC0010	23090	2006	3	15	23	1	Y	12.8	1	Y
IDCJAC0010	23090	2006	3	16	22.5	1	Y	15.2	1	Y
IDCJAC0010	23090	2006	3	17	20.2	1	Y	13.1	1	Y
IDCJAC0010	23090	2006	3	18	24	1	Y	12.1	1	Y
IDCJAC0010	23090	2006	3	19	26	1	Y	12.1	1	Y
IDCJAC0010	23090	2006	3	20	26.9	1	Y	16.2	1	Y
IDCJAC0010	23090	2006	3	21	28.1	1	Y	14.2	1	Y
IDCJAC0010	23090	2006	3	22	30.6	1	Y	15.8	1	Y
IDCJAC0010	23090	2006	3	23	33.2	1	Y	18.8	1	Y
IDCJAC0010	23090	2006	3	24	33	1	Y	18.1	1	Y
IDCJAC0010	23090	2006	3	25	35.1	1	Y	20.8	1	Y
IDCJAC0010	23090	2006	3	26	27.8	1	Y	20.2	1	Y
IDCJAC0010	23090	2006	3	27	21.1	1	Y	16.1	1	Y
IDCJAC0010	23090	2006	3	28	25.2	1	Y	15.7	1	Y
IDCJAC0010	23090	2006	3	29	25	1	Y	12.9	1	Y
IDCJAC0010	23090	2006	3	30	23	1	Y	14.4	1	Y
IDCJAC0010	23090	2006	3	31	21.3	1	Y	13.5	1	Y
IDCJAC0010	23090	2006	4	1	18.3	1	Y	13.1	1	Y
IDCJAC0010	23090	2006	4	2	20.5	1	Y	11.2	1	Y
IDCJAC0010	23090	2006	4	3	20.7	1	Y	15	1	Y
IDCJAC0010	23090	2006	4	4	22.4	1	Y	15.5	1	Y
IDCJAC0010	23090	2006	4	5	19.5	1	Y	13.9	1	Y
IDCJAC0010	23090	2006	4	6	18	1	Y	10.3	1	Y
IDCJAC0010	23090	2006	4	7	20.1	1	Y	13.8	1	Y
IDCJAC0010	23090	2006	4	8	19.7	1	Y	12.5	1	Y
IDCJAC0010	23090	2006	4	9	21.7	1	Y	7.8	1	Y
IDCJAC0010	23090	2006	4	10	23.8	1	Y	13.7	1	Y
IDCJAC0010	23090	2006	4	11	22.7	1	Y	13.9	1	Y
IDCJAC0010	23090	2006	4	12	21.6	1	Y	15	1	Y
IDCJAC0010	23090	2006	4	13	24.4	1	Y	13.2	1	Y
IDCJAC0010	23090	2006	4	14	17.7	1	Y	14	1	Y
IDCJAC0010	23090	2006	4	15	19.2	1	Y	6.3	1	Y
IDCJAC0010	23090	2006	4	16	22.5	1	Y	10.2	1	Y
IDCJAC0010	23090	2006	4	17	19.5	1	Y	14.6	1	Y
IDCJAC0010	23090	2006	4	18	18.6	1	Y	11.5	1	Y
IDCJAC0010	23090	2006	4	19	21.3	1	Y	12.6	1	Y
IDCJAC0010	23090	2006	4	20	18.5	1	Y	12.5	1	Y
IDCJAC0010	23090	2006	4	21	18.1	1	Y	9.9	1	Y
IDCJAC0010	23090	2006	4	22	17.8	1	Y	11.4	1	Y
IDCJAC0010	23090	2006	4	23	18.6	1	Y	7.1	1	Y
IDCJAC0010	23090	2006	4	24	20.6	1	Y	7.8	1	Y
IDCJAC0010	23090	2006	4	25	22.3	1	Y	12.8	1	Y
IDCJAC0010	23090	2006	4	26	25.8	1	Y	8.8	1	Y
IDCJAC0010	23090	2006	4	27	26.3	1	Y	16.8	1	Y
IDCJAC0010	23090	2006	4	28	20.2	1	Y	15.5	1	Y
IDCJAC0010	23090	2006	4	29	20.1	1	Y	12.8	1	Y
IDCJAC0010	23090	2006	4	30	18.7	1	Y	14.4	1	Y
IDCJAC0010	23090	2006	5	1	18.4	1	Y	12.5	1	Y
IDCJAC0010	23090	2006	5	2	18.9	1	Y	12.4	1	Y
IDCJAC0010	23090	2006	5	3	18.5	1	Y	13.2	1	Y
IDCJAC0010	23090	2006	5	4	17.5	1	Y	13.8	1	Y
IDCJAC0010	23090	2006	5	5	18.2	1	Y	12.1	1	Y
IDCJAC0010	23090	2006	5	6	18.8	1	Y	9.9	1	Y
IDCJAC0010	23090	2006	5	7	14.5	1	Y	8.6	1	Y
IDCJAC0010	23090	2006	5	8	16.8	1	Y	8.8	1	Y
IDCJAC0010	23090	2006	5	9	16.9	1	Y	11.1	1	Y
IDCJAC0010	23090	2006	5	10	17	1	Y	9.6	1	Y
IDCJAC0010	23090	2006	5	11	16.8	1	Y	8	1	Y
IDCJAC0010	23090	2006	5	12	17.7	1	Y	10.8	1	Y
IDCJAC0010	23090	2006	5	13	15.5	1	Y	12.2	1	Y
IDCJAC0010	23090	2006	5	14	17.1	1	Y	12.4	1	Y
IDCJAC0010	23090	2006	5	15	18.3	1	Y	10.3	1	Y
IDCJAC0010	23090	2006	5	16	19.6	1	Y	6.7	1	Y
IDCJAC0010	23090	2006	5	17	20.6	1	Y	7.6	1	Y
IDCJAC0010	23090	2006	5	18	20.9	1	Y	8.3	1	Y
IDCJAC0010	23090	2006	5	19	19.3	1	Y	7.2	1	Y
IDCJAC0010	23090	2006	5	20	17.7	1	Y	6.6	1	Y
IDCJAC0010	23090	2006	5	21	16	1	Y	6.9	1	Y
IDCJAC0010	23090	2006	5	22	16	1	Y	5.3	1	Y
IDCJAC0010	23090	2006	5	23	12.7	1	Y	9.7	1	Y
IDCJAC0010	23090	2006	5	24	13.6	1	Y	4.1	1	Y
IDCJAC0010	23090	2006	5	25	18.4	1	Y	2.9	1	Y
IDCJAC0010	23090	2006	5	26	18.5	1	Y	7.1	1	Y
IDCJAC0010	23090	2006	5	27	17.7	1	Y	5.9	1	Y
IDCJAC0010	23090	2006	5	28	16.7	1	Y	6.1	1	Y
IDCJAC0010	23090	2006	5	29	16.2	1	Y	5.2	1	Y
IDCJAC0010	23090	2006	5	30	17.3	1	Y	5.5	1	Y
IDCJAC0010	23090	2006	5	31	15.9	1	Y	10.7	1	Y
IDCJAC0010	23090	2006	6	1	14	1	Y	8.7	1	Y
IDCJAC0010	23090	2006	6	2	17.2	1	Y	5	1	Y
IDCJAC0010	23090	2006	6	3	16.9	1	Y	8.3	1	Y
IDCJAC0010	23090	2006	6	4	16	1	Y	4.2	1	Y
IDCJAC0010	23090	2006	6	5	15.9	1	Y	5.8	1	Y
IDCJAC0010	23090	2006	6	6	16	1	Y	3.8	1	Y
IDCJAC0010	23090	2006	6	7	15.9	1	Y	2.8	1	Y
IDCJAC0010	23090	2006	6	8	16.7	1	Y	4.5	1	Y
IDCJAC0010	23090	2006	6	9	17.5	1	Y	4.9	1	Y
IDCJAC0010	23090	2006	6	10	15.5	1	Y	8.9	1	Y
IDCJAC0010	23090	2006	6	11	13	1	Y	8	1	Y
IDCJAC0010	23090	2006	6	12	12.2	1	Y	6.8	1	Y
IDCJAC0010	23090	2006	6	13	15	1	Y	1.5	1	Y
IDCJAC0010	23090	2006	6	14	15.9	1	Y	1.3	1	Y
IDCJAC0010	23090	2006	6	15	14.5	1	Y	0.2	1	Y
IDCJAC0010	23090	2006	6	16	16.5	1	Y	4.3	1	Y
IDCJAC0010	23090	2006	6	17	14.9	1	Y	5.8	1	Y
IDCJAC0010	23090	2006	6	18	15.2	1	Y	3.2	1	Y
IDCJAC0010	23090	2006	6	19	16.4	1	Y	2	1	Y
IDCJAC0010	23090	2006	6	20	18.7	1	Y	1.9	1	Y
IDCJAC0010	23090	2006	6	21	18.7	1	Y	7.1	1	Y
IDCJAC0010	23090	2006	6	22	16.9	1	Y	11.6	1	Y
IDCJAC0010	23090	2006	6	23	16	1	Y	7.1	1	Y
IDCJAC0010	23090	2006	6	24	14.1	1	Y	6.8	1	Y
IDCJAC0010	23090	2006	6	25	14.5	1	Y	8.2	1	Y
IDCJAC0010	23090	2006	6	26	15.5	1	Y	2.7	1	Y
IDCJAC0010	23090	2006	6	27	13.3	1	Y	6.6	1	Y
IDCJAC0010	23090	2006	6	28	18.4	1	Y	5	1	Y
IDCJAC0010	23090	2006	6	29	18.3	1	Y	10.1	1	Y
IDCJAC0010	23090	2006	6	30	14.7	1	Y	10.3	1	Y
IDCJAC0010	23090	2006	7	1	12.7	1	Y	11.6	1	Y
IDCJAC0010	23090	2006	7	2	13.9	1	Y	4.5	1	Y
IDCJAC0010	23090	2006	7	3	14	1	Y	4.3	1	Y
IDCJAC0010	23090	2006	7	4	14.9	1	Y	3.1	1	Y
IDCJAC0010	23090	2006	7	5	16.9	1	Y	6.4	1	Y
IDCJAC0010	23090	2006	7	6	16	1	Y	9.9	1	Y
IDCJAC0010	23090	2006	7	7	14.4	1	Y	7.5	1	Y
IDCJAC0010	23090	2006	7	8	13.4	1	Y	9.5	1	Y
IDCJAC0010	23090	2006	7	9	15.4	1	Y	7.2	1	Y
IDCJAC0010	23090	2006	7	10	18.8	1	Y	9.2	1	Y
IDCJAC0010	23090	2006	7	11	16.2	1	Y	9.3	1	Y
IDCJAC0010	23090	2006	7	12	13.2	1	Y	7.4	1	Y
IDCJAC0010	23090	2006	7	13	14.3	1	Y	3	1	Y
IDCJAC0010	23090	2006	7	14	12	1	Y	9.5	1	Y
IDCJAC0010	23090	2006	7	15	12.8	1	Y	7.8	1	Y
IDCJAC0010	23090	2006	7	16	13.4	1	Y	9.9	1	Y
IDCJAC0010	23090	2006	7	17	15.2	1	Y	11	1	Y
IDCJAC0010	23090	2006	7	18	14.5	1	Y	8	1	Y
IDCJAC0010	23090	2006	7	19	15.5	1	Y	5.8	1	Y
IDCJAC0010	23090	2006	7	20	14.4	1	Y	2.2	1	Y
IDCJAC0010	23090	2006	7	21	15.2	1	Y	7.4	1	Y
IDCJAC0010	23090	2006	7	22	16.8	1	Y	5.9	1	Y
IDCJAC0010	23090	2006	7	23	16.8	1	Y	9.8	1	Y
IDCJAC0010	23090	2006	7	24	17.1	1	Y	8.6	1	Y
IDCJAC0010	23090	2006	7	25	17	1	Y	5.2	1	Y
IDCJAC0010	23090	2006	7	26	18.5	1	Y	5	1	Y
IDCJAC0010	23090	2006	7	27	18.1	1	Y	6.7	1	Y
IDCJAC0010	23090	2006	7	28	18	1	Y	11.4	1	Y
IDCJAC0010	23090	2006	7	29	14.2	1	Y	9.4	1	Y
IDCJAC0010	23090	2006	7	30	16.1	1	Y	8.4	1	Y
IDCJAC0010	23090	2006	7	31	15.1	1	Y	8.5	1	Y
IDCJAC0010	23090	2006	8	1	14.6	1	Y	4	1	Y
IDCJAC0010	23090	2006	8	2	17.6	1	Y	9.2	1	Y
IDCJAC0010	23090	2006	8	3	15.9	1	Y	7.8	1	Y
IDCJAC0010	23090	2006	8	4	17.5	1	Y	8.5	1	Y
IDCJAC0010	23090	2006	8	5	18.5	1	Y	5.5	1	Y
IDCJAC0010	23090	2006	8	6	18.1	1	Y	4.9	1	Y
IDCJAC0010	23090	2006	8	7	20.8	1	Y	5.1	1	Y
IDCJAC0010	23090	2006	8	8	21.2	1	Y	6.3	1	Y
IDCJAC0010	23090	2006	8	9	16.4	1	Y	11.7	1	Y
IDCJAC0010	23090	2006	8	10	16.9	1	Y	2.5	1	Y
IDCJAC0010	23090	2006	8	11	16	1	Y	5.1	1	Y
IDCJAC0010	23090	2006	8	12	21.4	1	Y	3.6	1	Y
IDCJAC0010	23090	2006	8	13	23	1	Y	7.8	1	Y
IDCJAC0010	23090	2006	8	14	18.2	1	Y	11	1	Y
IDCJAC0010	23090	2006	8	15	20.7	1	Y	5.8	1	Y
IDCJAC0010	23090	2006	8	16	25.3	1	Y	12.7	1	Y
IDCJAC0010	23090	2006	8	17	16.1	1	Y	10.5	1	Y
IDCJAC0010	23090	2006	8	18	15.8	1	Y	9.5	1	Y
IDCJAC0010	23090	2006	8	19	19.6	1	Y	4.9	1	Y
IDCJAC0010	23090	2006	8	20	24.3	1	Y	8.5	1	Y
IDCJAC0010	23090	2006	8	21	18.9	1	Y	10.8	1	Y
IDCJAC0010	23090	2006	8	22	17.7	1	Y	11.9	1	Y
IDCJAC0010	23090	2006	8	23	21.5	1	Y	8.6	1	Y
IDCJAC0010	23090	2006	8	24	17.1	1	Y	12.5	1	Y
IDCJAC0010	23090	2006	8	25	13.6	1	Y	10.1	1	Y
IDCJAC0010	23090	2006	8	26	15.4	1	Y	5.5	1	Y
IDCJAC0010	23090	2006	8	27	16.5	1	Y	5.1	1	Y
IDCJAC0010	23090	2006	8	28	15.3	1	Y	9.1	1	Y
IDCJAC0010	23090	2006	8	29	18.2	1	Y	4.2	1	Y
IDCJAC0010	23090	2006	8	30	22.1	1	Y	6.4	1	Y
IDCJAC0010	23090	2006	8	31	24.8	1	Y	7.6	1	Y
IDCJAC0010	23090	2006	9	1	26.5	1	Y	10.7	1	Y
IDCJAC0010	23090	2006	9	2	27.5	1	Y	12.8	1	Y
IDCJAC0010	23090	2006	9	3	17	1	Y	10.8	1	Y
IDCJAC0010	23090	2006	9	4	16.9	1	Y	10.9	1	Y
IDCJAC0010	23090	2006	9	5	18.9	1	Y	7.2	1	Y
IDCJAC0010	23090	2006	9	6	14.3	1	Y	6.8	1	Y
IDCJAC0010	23090	2006	9	7	15.6	1	Y	6.7	1	Y
IDCJAC0010	23090	2006	9	8	14.1	1	Y	7.7	1	Y
IDCJAC0010	23090	2006	9	9	15.5	1	Y	7.6	1	Y
IDCJAC0010	23090	2006	9	10	17.7	1	Y	7.2	1	Y
IDCJAC0010	23090	2006	9	11	20.7	1	Y	9	1	Y
IDCJAC0010	23090	2006	9	12	23.7	1	Y	11.3	1	Y
IDCJAC0010	23090	2006	9	13	23	1	Y	14.7	1	Y
IDCJAC0010	23090	2006	9	14	19.2	1	Y	9.2	1	Y
IDCJAC0010	23090	2006	9	15	24.5	1	Y	7.4	1	Y
IDCJAC0010	23090	2006	9	16	28	1	Y	9	1	Y
IDCJAC0010	23090	2006	9	17	29.5	1	Y	12.2	1	Y
IDCJAC0010	23090	2006	9	18	28.7	1	Y	16.2	1	Y
IDCJAC0010	23090	2006	9	19	26.1	1	Y	18.9	1	Y
IDCJAC0010	23090	2006	9	20	17.6	1	Y	9.8	1	Y
IDCJAC0010	23090	2006	9	21	22.2	1	Y	10.7	1	Y
IDCJAC0010	23090	2006	9	22	19.1	1	Y	13.4	1	Y
IDCJAC0010	23090	2006	9	23	22.6	1	Y	10.8	1	Y
IDCJAC0010	23090	2006	9	24	15	1	Y	9.3	1	Y
IDCJAC0010	23090	2006	9	25	18.1	1	Y	5.7	1	Y
IDCJAC0010	23090	2006	9	26	25.1	1	Y	6.1	1	Y
IDCJAC0010	23090	2006	9	27	19.4	1	Y	12.5	1	Y
IDCJAC0010	23090	2006	9	28	20.9	1	Y	6.7	1	Y
IDCJAC0010	23090	2006	9	29	19.1	1	Y	7.7	1	Y
IDCJAC0010	23090	2006	9	30	25.6	1	Y	6.2	1	Y
IDCJAC0010	23090	2006	10	1	26	1	Y	15.8	1	Y
IDCJAC0010	23090	2006	10	2	23.1	1	Y	8.4	1	Y
IDCJAC0010	23090	2006	10	3	29.5	1	Y	12.8	1	Y
IDCJAC0010	23090	2006	10	4	35.4	1	Y	21.8	1	Y
IDCJAC0010	23090	2006	10	5	19.3	1	Y	12.4	1	Y
IDCJAC0010	23090	2006	10	6	21.6	1	Y	5.9	1	Y
IDCJAC0010	23090	2006	10	7	29.3	1	Y	8.5	1	Y
IDCJAC0010	23090	2006	10	8	17.7	1	Y	11.5	1	Y
IDCJAC0010	23090	2006	10	9	20.1	1	Y	7.9	1	Y
IDCJAC0010	23090	2006	10	10	26.5	1	Y	10.1	1	Y
IDCJAC0010	23090	2006	10	11	31.7	1	Y	11.7	1	Y
IDCJAC0010	23090	2006	10	12	37.9	1	Y	20.4	1	Y
IDCJAC0010	23090	2006	10	13	22.2	1	Y	13.2	1	Y
IDCJAC0010	23090	2006	10	14	21	1	Y	14.4	1	Y
IDCJAC0010	23090	2006	10	15	20.6	1	Y	8.4	1	Y
IDCJAC0010	23090	2006	10	16	26.6	1	Y	10.3	1	Y
IDCJAC0010	23090	2006	10	17	30.5	1	Y	17.4	1	Y
IDCJAC0010	23090	2006	10	18	20.8	1	Y	12.9	1	Y
IDCJAC0010	23090	2006	10	19	23.5	1	Y	12.9	1	Y
IDCJAC0010	23090	2006	10	20	20.6	1	Y	13.9	1	Y
IDCJAC0010	23090	2006	10	21	18.8	1	Y	7.2	1	Y
IDCJAC0010	23090	2006	10	22	23.7	1	Y	11.1	1	Y
IDCJAC0010	23090	2006	10	23	28.9	1	Y	10.6	1	Y
IDCJAC0010	23090	2006	10	24	32.3	1	Y	15.2	1	Y
IDCJAC0010	23090	2006	10	25	19.4	1	Y	13.4	1	Y
IDCJAC0010	23090	2006	10	26	20.9	1	Y	8.8	1	Y
IDCJAC0010	23090	2006	10	27	18.8	1	Y	8.7	1	Y
IDCJAC0010	23090	2006	10	28	16.7	1	Y	10.1	1	Y
IDCJAC0010	23090	2006	10	29	19.3	1	Y	8.2	1	Y
IDCJAC0010	23090	2006	10	30	24.9	1	Y	8.5	1	Y
IDCJAC0010	23090	2006	10	31	29.8	1	Y	13.8	1	Y
IDCJAC0010	23090	2006	11	1	29.1	1	Y	13.2	1	Y
IDCJAC0010	23090	2006	11	2	20.3	1	Y	15.7	1	Y
IDCJAC0010	23090	2006	11	3	21.6	1	Y	10.8	1	Y
IDCJAC0010	23090	2006	11	4	21.7	1	Y	11.9	1	Y
IDCJAC0010	23090	2006	11	5	23.1	1	Y	11.3	1	Y
IDCJAC0010	23090	2006	11	6	22.3	1	Y	10.6	1	Y
IDCJAC0010	23090	2006	11	7	21.7	1	Y	12.1	1	Y
IDCJAC0010	23090	2006	11	8	22.3	1	Y	10.2	1	Y
IDCJAC0010	23090	2006	11	9	24	1	Y	10.6	1	Y
IDCJAC0010	23090	2006	11	10	29.1	1	Y	10	1	Y
IDCJAC0010	23090	2006	11	11	31.4	1	Y	15.8	1	Y
IDCJAC0010	23090	2006	11	12	25.1	1	Y	15.7	1	Y
IDCJAC0010	23090	2006	11	13	20	1	Y	13.9	1	Y
IDCJAC0010	23090	2006	11	14	18.8	1	Y	7.1	1	Y
IDCJAC0010	23090	2006	11	15	17.3	1	Y	10.2	1	Y
IDCJAC0010	23090	2006	11	16	20.3	1	Y	9.2	1	Y
IDCJAC0010	23090	2006	11	17	27	1	Y	9.3	1	Y
IDCJAC0010	23090	2006	11	18	32.5	1	Y	16.4	1	Y
IDCJAC0010	23090	2006	11	19	35	1	Y	17.1	1	Y
IDCJAC0010	23090	2006	11	20	36.6	1	Y	19.7	1	Y
IDCJAC0010	23090	2006	11	21	30.2	1	Y	24.4	1	Y
IDCJAC0010	23090	2006	11	22	23.1	1	Y	14.6	1	Y
IDCJAC0010	23090	2006	11	23	23.9	1	Y	12.3	1	Y
IDCJAC0010	23090	2006	11	24	34.4	1	Y	12.4	1	Y
IDCJAC0010	23090	2006	11	25	36.6	1	Y	16.7	1	Y
IDCJAC0010	23090	2006	11	26	28.1	1	Y	17.6	1	Y
IDCJAC0010	23090	2006	11	27	35.7	1	Y	20.2	1	Y
IDCJAC0010	23090	2006	11	28	31.7	1	Y	16.9	1	Y
IDCJAC0010	23090	2006	11	29	33.7	1	Y	16	1	Y
IDCJAC0010	23090	2006	11	30	35	1	Y	21.3	1	Y
IDCJAC0010	23090	2006	12	1	25.8	1	Y	13.7	1	Y
IDCJAC0010	23090	2006	12	2	20.2	1	Y	12.8	1	Y
IDCJAC0010	23090	2006	12	3	21.8	1	Y	11.8	1	Y
IDCJAC0010	23090	2006	12	4	29.2	1	Y	10.6	1	Y
IDCJAC0010	23090	2006	12	5	35.1	1	Y	16.8	1	Y
IDCJAC0010	23090	2006	12	6	26.1	1	Y	14.6	1	Y
IDCJAC0010	23090	2006	12	7	32.9	1	Y	11.9	1	Y
IDCJAC0010	23090	2006	12	8	40.7	1	Y	21.2	1	Y
IDCJAC0010	23090	2006	12	9	41.4	1	Y	29.2	1	Y
IDCJAC0010	23090	2006	12	10	33.1	1	Y	25.9	1	Y
IDCJAC0010	23090	2006	12	11	21.8	1	Y	15.4	1	Y
IDCJAC0010	23090	2006	12	12	26.1	1	Y	10.3	1	Y
IDCJAC0010	23090	2006	12	13	34.2	1	Y	14.4	1	Y
IDCJAC0010	23090	2006	12	14	22.6	1	Y	15.7	1	Y
IDCJAC0010	23090	2006	12	15	23	1	Y	11.9	1	Y
IDCJAC0010	23090	2006	12	16	26.3	1	Y	12.1	1	Y
IDCJAC0010	23090	2006	12	17	31	1	Y	11.7	1	Y
IDCJAC0010	23090	2006	12	18	34.1	1	Y	14.3	1	Y
IDCJAC0010	23090	2006	12	19	35.7	1	Y	20.2	1	Y
IDCJAC0010	23090	2006	12	20	37.9	1	Y	23.8	1	Y
IDCJAC0010	23090	2006	12	21	35.9	1	Y	26.5	1	Y
IDCJAC0010	23090	2006	12	22	22.9	1	Y	20.6	1	Y
IDCJAC0010	23090	2006	12	23	21.5	1	Y	12.7	1	Y
IDCJAC0010	23090	2006	12	24	20.6	1	Y	10.5	1	Y
IDCJAC0010	23090	2006	12	25	17.9	1	Y	8.8	1	Y
IDCJAC0010	23090	2006	12	26	22.5	1	Y	10.5	1	Y
IDCJAC0010	23090	2006	12	27	22.9	1	Y	9.7	1	Y
IDCJAC0010	23090	2006	12	28	26.3	1	Y	10.9	1	Y
IDCJAC0010	23090	2006	12	29	30.5	1	Y	15.9	1	Y
IDCJAC0010	23090	2006	12	30	34.6	1	Y	19.5	1	Y
IDCJAC0010	23090	2006	12	31	29.8	1	Y	18.5	1	Y
IDCJAC0010	23090	2007	1	1	32.6	1	Y	21.3	1	Y
IDCJAC0010	23090	2007	1	2	32.3	1	Y	18.7	1	Y
IDCJAC0010	23090	2007	1	3	35.2	1	Y	24.3	1	Y
IDCJAC0010	23090	2007	1	4	37.5	1	Y	25.8	1	Y
IDCJAC0010	23090	2007	1	5	34.2	1	Y	28.3	1	Y
IDCJAC0010	23090	2007	1	6	29.5	1	Y	21.7	1	Y
IDCJAC0010	23090	2007	1	7	23.2	1	Y	16.7	1	Y
IDCJAC0010	23090	2007	1	8	27.5	1	Y	14.7	1	Y
IDCJAC0010	23090	2007	1	9	31.8	1	Y	13.5	1	Y
IDCJAC0010	23090	2007	1	10	40.2	1	Y	18.2	1	Y
IDCJAC0010	23090	2007	1	11	28.9	1	Y	18.2	1	Y
IDCJAC0010	23090	2007	1	12	25.7	1	Y	16.2	1	Y
IDCJAC0010	23090	2007	1	13	26.7	1	Y	14.7	1	Y
IDCJAC0010	23090	2007	1	14	30.1	1	Y	15.5	1	Y
IDCJAC0010	23090	2007	1	15	35	1	Y	17.6	1	Y
IDCJAC0010	23090	2007	1	16	39.9	1	Y	20.8	1	Y
IDCJAC0010	23090	2007	1	17	31.7	1	Y	20.5	1	Y
IDCJAC0010	23090	2007	1	18	30.2	1	Y	21.2	1	Y
IDCJAC0010	23090	2007	1	19	27.1	1	Y	21.6	1	Y
IDCJAC0010	23090	2007	1	20	26.9	1	Y	23.1	1	Y
IDCJAC0010	23090	2007	1	21	18.6	1	Y	15.4	1	Y
IDCJAC0010	23090	2007	1	22	23.9	1	Y	15.2	1	Y
IDCJAC0010	23090	2007	1	23	26.2	1	Y	14.2	1	Y
IDCJAC0010	23090	2007	1	24	29.6	1	Y	13.8	1	Y
IDCJAC0010	23090	2007	1	25	32.6	1	Y	14.3	1	Y
IDCJAC0010	23090	2007	1	26	29.2	1	Y	18.7	1	Y
IDCJAC0010	23090	2007	1	27	21.3	1	Y	14.8	1	Y
IDCJAC0010	23090	2007	1	28	20.6	1	Y	13.5	1	Y
IDCJAC0010	23090	2007	1	29	27.2	1	Y	16.3	1	Y
IDCJAC0010	23090	2007	1	30	31.2	1	Y	15.8	1	Y
IDCJAC0010	23090	2007	1	31	30.7	1	Y	18.2	1	Y
IDCJAC0010	23090	2007	2	1	33.3	1	Y	17.9	1	Y
IDCJAC0010	23090	2007	2	2	37.1	1	Y	17.8	1	Y
IDCJAC0010	23090	2007	2	3	39.4	1	Y	19.3	1	Y
IDCJAC0010	23090	2007	2	4	41.2	1	Y	21.7	1	Y
IDCJAC0010	23090	2007	2	5	38.3	1	Y	22.1	1	Y
IDCJAC0010	23090	2007	2	6	26.3	1	Y	15.8	1	Y
IDCJAC0010	23090	2007	2	7	25.4	1	Y	12.9	1	Y
IDCJAC0010	23090	2007	2	8	26.5	1	Y	14	1	Y
IDCJAC0010	23090	2007	2	9	29.7	1	Y	13.9	1	Y
IDCJAC0010	23090	2007	2	10	26.1	1	Y	14.8	1	Y
IDCJAC0010	23090	2007	2	11	25.2	1	Y	16.4	1	Y
IDCJAC0010	23090	2007	2	12	30.8	1	Y	16.7	1	Y
IDCJAC0010	23090	2007	2	13	32.8	1	Y	18.7	1	Y
IDCJAC0010	23090	2007	2	14	34.4	1	Y	17.7	1	Y
IDCJAC0010	23090	2007	2	15	37	1	Y	19.9	1	Y
IDCJAC0010	23090	2007	2	16	38.7	1	Y	26.3	1	Y
IDCJAC0010	23090	2007	2	17	41.5	1	Y	29.4	1	Y
IDCJAC0010	23090	2007	2	18	37.8	1	Y	30.5	1	Y
IDCJAC0010	23090	2007	2	19	36.5	1	Y	19.7	1	Y
IDCJAC0010	23090	2007	2	20	33.8	1	Y	24.2	1	Y
IDCJAC0010	23090	2007	2	21	29.1	1	Y	18.3	1	Y
IDCJAC0010	23090	2007	2	22	35.2	1	Y	15.2	1	Y
IDCJAC0010	23090	2007	2	23	34.6	1	Y	20.2	1	Y
IDCJAC0010	23090	2007	2	24	29.8	1	Y	21.6	1	Y
IDCJAC0010	23090	2007	2	25	28	1	Y	16.3	1	Y
IDCJAC0010	23090	2007	2	26	27.6	1	Y	14.5	1	Y
IDCJAC0010	23090	2007	2	27	30.5	1	Y	14.8	1	Y
IDCJAC0010	23090	2007	2	28	33.7	1	Y	20.4	1	Y
IDCJAC0010	23090	2007	3	1	32.7	1	Y	18.7	1	Y
IDCJAC0010	23090	2007	3	2	39.7	1	Y	22.3	1	Y
IDCJAC0010	23090	2007	3	3	25.6	1	Y	20.4	1	Y
IDCJAC0010	23090	2007	3	4	24.2	1	Y	16.9	1	Y
IDCJAC0010	23090	2007	3	5	24.2	1	Y	14.3	1	Y
IDCJAC0010	23090	2007	3	6	25.1	1	Y	14.1	1	Y
IDCJAC0010	23090	2007	3	7	27.5	1	Y	11.7	1	Y
IDCJAC0010	23090	2007	3	8	27.7	1	Y	14.8	1	Y
IDCJAC0010	23090	2007	3	9	29.4	1	Y	12.7	1	Y
IDCJAC0010	23090	2007	3	10	37.1	1	Y	15.3	1	Y
IDCJAC0010	23090	2007	3	11	24.3	1	Y	17.9	1	Y
IDCJAC0010	23090	2007	3	12	24.1	1	Y	13.9	1	Y
IDCJAC0010	23090	2007	3	13	27.3	1	Y	12.5	1	Y
IDCJAC0010	23090	2007	3	14	34.5	1	Y	14.9	1	Y
IDCJAC0010	23090	2007	3	15	36	1	Y	22.7	1	Y
IDCJAC0010	23090	2007	3	16	26.6	1	Y	20.1	1	Y
IDCJAC0010	23090	2007	3	17	24.9	1	Y	13.9	1	Y
IDCJAC0010	23090	2007	3	18	26.5	1	Y	17	1	Y
IDCJAC0010	23090	2007	3	19	26.1	1	Y	19.1	1	Y
IDCJAC0010	23090	2007	3	20	22.9	1	Y	18.2	1	Y
IDCJAC0010	23090	2007	3	21	29.4	1	Y	13.2	1	Y
IDCJAC0010	23090	2007	3	22	35.3	1	Y	17.5	1	Y
IDCJAC0010	23090	2007	3	23	31.2	1	Y	25.2	1	Y
IDCJAC0010	23090	2007	3	24	20.4	1	Y	14.4	1	Y
IDCJAC0010	23090	2007	3	25	22	1	Y	12	1	Y
IDCJAC0010	23090	2007	3	26	26.1	1	Y	11.9	1	Y
IDCJAC0010	23090	2007	3	27	31.6	1	Y	16.2	1	Y
IDCJAC0010	23090	2007	3	28	22	1	Y	15.9	1	Y
IDCJAC0010	23090	2007	3	29	19.6	1	Y	15	1	Y
IDCJAC0010	23090	2007	3	30	21	1	Y	14.2	1	Y
IDCJAC0010	23090	2007	3	31	22.7	1	Y	11.7	1	Y
IDCJAC0010	23090	2007	4	1	24.6	1	Y	11.4	1	Y
IDCJAC0010	23090	2007	4	2	25.1	1	Y	13.4	1	Y
IDCJAC0010	23090	2007	4	3	22.7	1	Y	13.7	1	Y
IDCJAC0010	23090	2007	4	4	23.3	1	Y	11.6	1	Y
IDCJAC0010	23090	2007	4	5	23.5	1	Y	11.2	1	Y
IDCJAC0010	23090	2007	4	6	21.5	1	Y	11.2	1	Y
IDCJAC0010	23090	2007	4	7	25.9	1	Y	10.9	1	Y
IDCJAC0010	23090	2007	4	8	28.3	1	Y	16.6	1	Y
IDCJAC0010	23090	2007	4	9	31.7	1	Y	20.7	1	Y
IDCJAC0010	23090	2007	4	10	33.5	1	Y	24	1	Y
IDCJAC0010	23090	2007	4	11	32.9	1	Y	16.5	1	Y
IDCJAC0010	23090	2007	4	12	31.5	1	Y	15.5	1	Y
IDCJAC0010	23090	2007	4	13	31.8	1	Y	17.6	1	Y
IDCJAC0010	23090	2007	4	14	26.1	1	Y	19.9	1	Y
IDCJAC0010	23090	2007	4	15	22.3	1	Y	12.8	1	Y
IDCJAC0010	23090	2007	4	16	23	1	Y	11.7	1	Y
IDCJAC0010	23090	2007	4	17	22.4	1	Y	16.9	1	Y
IDCJAC0010	23090	2007	4	18	22.5	1	Y	11.8	1	Y
IDCJAC0010	23090	2007	4	19	25.3	1	Y	12.4	1	Y
IDCJAC0010	23090	2007	4	20	26.4	1	Y	10.7	1	Y
IDCJAC0010	23090	2007	4	21	22.5	1	Y	15.4	1	Y
IDCJAC0010	23090	2007	4	22	21.8	1	Y	11.4	1	Y
IDCJAC0010	23090	2007	4	23	22.4	1	Y	13.2	1	Y
IDCJAC0010	23090	2007	4	24	25.8	1	Y	12.5	1	Y
IDCJAC0010	23090	2007	4	25	26.7	1	Y	13.9	1	Y
IDCJAC0010	23090	2007	4	26	18	1	Y	16.9	1	Y
IDCJAC0010	23090	2007	4	27	20.6	1	Y	15.6	1	Y
IDCJAC0010	23090	2007	4	28	18.1	1	Y	13.5	1	Y
IDCJAC0010	23090	2007	4	29	19.3	1	Y	14.8	1	Y
IDCJAC0010	23090	2007	4	30	20.6	1	Y	15	1	Y
IDCJAC0010	23090	2007	5	1	26.3	1	Y	15.3	1	Y
IDCJAC0010	23090	2007	5	2	21.4	1	Y	16.6	1	Y
IDCJAC0010	23090	2007	5	3	20.4	1	Y	15.7	1	Y
IDCJAC0010	23090	2007	5	4	19.9	1	Y	14.7	1	Y
IDCJAC0010	23090	2007	5	5	21.7	1	Y	15.3	1	Y
IDCJAC0010	23090	2007	5	6	21.8	1	Y	15.6	1	Y
IDCJAC0010	23090	2007	5	7	22.4	1	Y	16.1	1	Y
IDCJAC0010	23090	2007	5	8	18.8	1	Y	12.6	1	Y
IDCJAC0010	23090	2007	5	9	19.1	1	Y	10.4	1	Y
IDCJAC0010	23090	2007	5	10	19.4	1	Y	7.9	1	Y
IDCJAC0010	23090	2007	5	11	20.1	1	Y	7.9	1	Y
IDCJAC0010	23090	2007	5	12	24.4	1	Y	8.4	1	Y
IDCJAC0010	23090	2007	5	13	24.2	1	Y	12.1	1	Y
IDCJAC0010	23090	2007	5	14	24.9	1	Y	15.6	1	Y
IDCJAC0010	23090	2007	5	15	21.2	1	Y	14	1	Y
IDCJAC0010	23090	2007	5	16	21.3	1	Y	10.1	1	Y
IDCJAC0010	23090	2007	5	17	21.8	1	Y	10.8	1	Y
IDCJAC0010	23090	2007	5	18	18.4	1	Y	11	1	Y
IDCJAC0010	23090	2007	5	19	17.6	1	Y	13.1	1	Y
IDCJAC0010	23090	2007	5	20	18.4	1	Y	11.2	1	Y
IDCJAC0010	23090	2007	5	21	16.6	1	Y	12.6	1	Y
IDCJAC0010	23090	2007	5	22	17.2	1	Y	11.1	1	Y
IDCJAC0010	23090	2007	5	23	18.4	1	Y	10.3	1	Y
IDCJAC0010	23090	2007	5	24	20.1	1	Y	9.7	1	Y
IDCJAC0010	23090	2007	5	25	21.9	1	Y	11.2	1	Y
IDCJAC0010	23090	2007	5	26	21.2	1	Y	6.6	1	Y
IDCJAC0010	23090	2007	5	27	19.1	1	Y	12.7	1	Y
IDCJAC0010	23090	2007	5	28	19.7	1	Y	13.1	1	Y
IDCJAC0010	23090	2007	5	29	15.7	1	Y	13.2	1	Y
IDCJAC0010	23090	2007	5	30	15.4	1	Y	8.7	1	Y
IDCJAC0010	23090	2007	5	31	15.8	1	Y	10.1	1	Y
IDCJAC0010	23090	2007	6	1	15.7	1	Y	11.6	1	Y
IDCJAC0010	23090	2007	6	2	15.8	1	Y	8.7	1	Y
IDCJAC0010	23090	2007	6	3	15.3	1	Y	4.7	1	Y
IDCJAC0010	23090	2007	6	4	14.3	1	Y	6.5	1	Y
IDCJAC0010	23090	2007	6	5	14.5	1	Y	5.8	1	Y
IDCJAC0010	23090	2007	6	6	13.1	1	Y	6.9	1	Y
IDCJAC0010	23090	2007	6	7	15.6	1	Y	9.9	1	Y
IDCJAC0010	23090	2007	6	8	14.6	1	Y	7.7	1	Y
IDCJAC0010	23090	2007	6	9	15.8	1	Y	10	1	Y
IDCJAC0010	23090	2007	6	10	15.4	1	Y	7	1	Y
IDCJAC0010	23090	2007	6	11	14.7	1	Y	10	1	Y
IDCJAC0010	23090	2007	6	12	15.1	1	Y	7.1	1	Y
IDCJAC0010	23090	2007	6	13	15.1	1	Y	9.4	1	Y
IDCJAC0010	23090	2007	6	14	13.7	1	Y	3.9	1	Y
IDCJAC0010	23090	2007	6	15	13.7	1	Y	1.6	1	Y
IDCJAC0010	23090	2007	6	16	13.9	1	Y	1.4	1	Y
IDCJAC0010	23090	2007	6	17	14.4	1	Y	4.7	1	Y
IDCJAC0010	23090	2007	6	18	12.4	1	Y	5.9	1	Y
IDCJAC0010	23090	2007	6	19	13.1	1	Y	3.6	1	Y
IDCJAC0010	23090	2007	6	20	13.5	1	Y	4.4	1	Y
IDCJAC0010	23090	2007	6	21	14.3	1	Y	7.8	1	Y
IDCJAC0010	23090	2007	6	22	12.7	1	Y	4.6	1	Y
IDCJAC0010	23090	2007	6	23	14.4	1	Y	1.3	1	Y
IDCJAC0010	23090	2007	6	24	13.4	1	Y	4.6	1	Y
IDCJAC0010	23090	2007	6	25	14.3	1	Y	7.7	1	Y
IDCJAC0010	23090	2007	6	26	14.2	1	Y	6.7	1	Y
IDCJAC0010	23090	2007	6	27	15.3	1	Y	4	1	Y
IDCJAC0010	23090	2007	6	28	16.3	1	Y	8.2	1	Y
IDCJAC0010	23090	2007	6	29	16.5	1	Y	9.5	1	Y
IDCJAC0010	23090	2007	6	30	15.5	1	Y	7.1	1	Y
IDCJAC0010	23090	2007	7	1	15.8	1	Y	9.6	1	Y
IDCJAC0010	23090	2007	7	2	16.3	1	Y	7.4	1	Y
IDCJAC0010	23090	2007	7	3	20.1	1	Y	9.9	1	Y
IDCJAC0010	23090	2007	7	4	15.1	1	Y	10.6	1	Y
IDCJAC0010	23090	2007	7	5	14.8	1	Y	9.9	1	Y
IDCJAC0010	23090	2007	7	6	13.5	1	Y	11.2	1	Y
IDCJAC0010	23090	2007	7	7	13.9	1	Y	9.5	1	Y
IDCJAC0010	23090	2007	7	8	13.8	1	Y	8.2	1	Y
IDCJAC0010	23090	2007	7	9	15.4	1	Y	6.8	1	Y
IDCJAC0010	23090	2007	7	10	15.1	1	Y	5.3	1	Y
IDCJAC0010	23090	2007	7	11	14	1	Y	4.3	1	Y
IDCJAC0010	23090	2007	7	12	13.8	1	Y	7.4	1	Y
IDCJAC0010	23090	2007	7	13	13.6	1	Y	3	1	Y
IDCJAC0010	23090	2007	7	14	13.1	1	Y	5	1	Y
IDCJAC0010	23090	2007	7	15	12.8	1	Y	5.7	1	Y
IDCJAC0010	23090	2007	7	16	15.5	1	Y	6.1	1	Y
IDCJAC0010	23090	2007	7	17	12.8	1	Y	8.3	1	Y
IDCJAC0010	23090	2007	7	18	12.7	1	Y	2.7	1	Y
IDCJAC0010	23090	2007	7	19	11.3	1	Y	6.5	1	Y
IDCJAC0010	23090	2007	7	20	14	1	Y	4.9	1	Y
IDCJAC0010	23090	2007	7	21	15.9	1	Y	5.1	1	Y
IDCJAC0010	23090	2007	7	22	15.1	1	Y	5.4	1	Y
IDCJAC0010	23090	2007	7	23	18.4	1	Y	10.5	1	Y
IDCJAC0010	23090	2007	7	24	21.3	1	Y	9.5	1	Y
IDCJAC0010	23090	2007	7	25	21.4	1	Y	13.7	1	Y
IDCJAC0010	23090	2007	7	26	18.6	1	Y	7.7	1	Y
IDCJAC0010	23090	2007	7	27	15.9	1	Y	10.2	1	Y
IDCJAC0010	23090	2007	7	28	16.9	1	Y	8.4	1	Y
IDCJAC0010	23090	2007	7	29	16.9	1	Y	9.5	1	Y
IDCJAC0010	23090	2007	7	30	16.7	1	Y	8.9	1	Y
IDCJAC0010	23090	2007	7	31	18.8	1	Y	10.4	1	Y
IDCJAC0010	23090	2007	8	1	18.2	1	Y	9.3	1	Y
IDCJAC0010	23090	2007	8	2	16.4	1	Y	10.2	1	Y
IDCJAC0010	23090	2007	8	3	14.2	1	Y	6.3	1	Y
IDCJAC0010	23090	2007	8	4	14.8	1	Y	7.9	1	Y
IDCJAC0010	23090	2007	8	5	15.8	1	Y	9.1	1	Y
IDCJAC0010	23090	2007	8	6	17.8	1	Y	9.7	1	Y
IDCJAC0010	23090	2007	8	7	20.2	1	Y	10.3	1	Y
IDCJAC0010	23090	2007	8	8	17	1	Y	9.4	1	Y
IDCJAC0010	23090	2007	8	9	17.6	1	Y	9.6	1	Y
IDCJAC0010	23090	2007	8	10	22	1	Y	8.2	1	Y
IDCJAC0010	23090	2007	8	11	19	1	Y	11.1	1	Y
IDCJAC0010	23090	2007	8	12	15	1	Y	7.2	1	Y
IDCJAC0010	23090	2007	8	13	15.4	1	Y	3.8	1	Y
IDCJAC0010	23090	2007	8	14	16.2	1	Y	7.2	1	Y
IDCJAC0010	23090	2007	8	15	19.4	1	Y	10.2	1	Y
IDCJAC0010	23090	2007	8	16	14.8	1	Y	10.3	1	Y
IDCJAC0010	23090	2007	8	17	13.6	1	Y	9.5	1	Y
IDCJAC0010	23090	2007	8	18	16.1	1	Y	7.5	1	Y
IDCJAC0010	23090	2007	8	19	16.4	1	Y	5.3	1	Y
IDCJAC0010	23090	2007	8	20	18.1	1	Y	3.9	1	Y
IDCJAC0010	23090	2007	8	21	17	1	Y	6.6	1	Y
IDCJAC0010	23090	2007	8	22	17.5	1	Y	6.3	1	Y
IDCJAC0010	23090	2007	8	23	21.3	1	Y	5.8	1	Y
IDCJAC0010	23090	2007	8	24	22.9	1	Y	5.7	1	Y
IDCJAC0010	23090	2007	8	25	22.9	1	Y	7	1	Y
IDCJAC0010	23090	2007	8	26	24	1	Y	11.7	1	Y
IDCJAC0010	23090	2007	8	27	26.8	1	Y	14.3	1	Y
IDCJAC0010	23090	2007	8	28	17.6	1	Y	10.3	1	Y
IDCJAC0010	23090	2007	8	29	21.5	1	Y	6.5	1	Y
IDCJAC0010	23090	2007	8	30	30.4	1	Y	10.3	1	Y
IDCJAC0010	23090	2007	8	31	15	1	Y	10.9	1	Y
IDCJAC0010	23090	2007	9	1	17.7	1	Y	5.4	1	Y
IDCJAC0010	23090	2007	9	2	17.9	1	Y	5	1	Y
IDCJAC0010	23090	2007	9	3	16.6	1	Y	7.5	1	Y
IDCJAC0010	23090	2007	9	4	17.3	1	Y	6.6	1	Y
IDCJAC0010	23090	2007	9	5	22.3	1	Y	5.1	1	Y
IDCJAC0010	23090	2007	9	6	23.3	1	Y	14.1	1	Y
IDCJAC0010	23090	2007	9	7	25.5	1	Y	13.7	1	Y
IDCJAC0010	23090	2007	9	8	26.5	1	Y	16.3	1	Y
IDCJAC0010	23090	2007	9	9	23.6	1	Y	17.4	1	Y
IDCJAC0010	23090	2007	9	10	16.4	1	Y	13	1	Y
IDCJAC0010	23090	2007	9	11	15.4	1	Y	11.6	1	Y
IDCJAC0010	23090	2007	9	12	22.3	1	Y	7.5	1	Y
IDCJAC0010	23090	2007	9	13	24.1	1	Y	13.8	1	Y
IDCJAC0010	23090	2007	9	14	16.9	1	Y	11.6	1	Y
IDCJAC0010	23090	2007	9	15	22.2	1	Y	5.3	1	Y
IDCJAC0010	23090	2007	9	16	17.8	1	Y	13.7	1	Y
IDCJAC0010	23090	2007	9	17	18.9	1	Y	9.6	1	Y
IDCJAC0010	23090	2007	9	18	26	1	Y	9.2	1	Y
IDCJAC0010	23090	2007	9	19	18.8	1	Y	13.6	1	Y
IDCJAC0010	23090	2007	9	20	18	1	Y	7	1	Y
IDCJAC0010	23090	2007	9	21	24.5	1	Y	6.9	1	Y
IDCJAC0010	23090	2007	9	22	26.8	1	Y	13.3	1	Y
IDCJAC0010	23090	2007	9	23	20.3	1	Y	18.6	1	Y
IDCJAC0010	23090	2007	9	24	22.1	1	Y	8	1	Y
IDCJAC0010	23090	2007	9	25	30.2	1	Y	13.7	1	Y
IDCJAC0010	23090	2007	9	26	17.8	1	Y	12.2	1	Y
IDCJAC0010	23090	2007	9	27	21	1	Y	11.3	1	Y
IDCJAC0010	23090	2007	9	28	16.3	1	Y	12.1	1	Y
IDCJAC0010	23090	2007	9	29	18.1	1	Y	10.3	1	Y
IDCJAC0010	23090	2007	9	30	20.2	1	Y	11.7	1	Y
IDCJAC0010	23090	2007	10	1	21	1	Y	11.2	1	Y
IDCJAC0010	23090	2007	10	2	31.5	1	Y	8	1	Y
IDCJAC0010	23090	2007	10	3	17.6	1	Y	13.4	1	Y
IDCJAC0010	23090	2007	10	4	20.4	1	Y	9	1	Y
IDCJAC0010	23090	2007	10	5	26.1	1	Y	8.5	1	Y
IDCJAC0010	23090	2007	10	6	17.7	1	Y	8.4	1	Y
IDCJAC0010	23090	2007	10	7	17.9	1	Y	10	1	Y
IDCJAC0010	23090	2007	10	8	19.4	1	Y	6.7	1	Y
IDCJAC0010	23090	2007	10	9	24.4	1	Y	8	1	Y
IDCJAC0010	23090	2007	10	10	30.1	1	Y	16.8	1	Y
IDCJAC0010	23090	2007	10	11	18.5	1	Y	13.5	1	Y
IDCJAC0010	23090	2007	10	12	15.8	1	Y	8.7	1	Y
IDCJAC0010	23090	2007	10	13	16.8	1	Y	10.5	1	Y
IDCJAC0010	23090	2007	10	14	22.7	1	Y	8.8	1	Y
IDCJAC0010	23090	2007	10	15	31	1	Y	10.6	1	Y
IDCJAC0010	23090	2007	10	16	19.2	1	Y	10.7	1	Y
IDCJAC0010	23090	2007	10	17	24.7	1	Y	7.9	1	Y
IDCJAC0010	23090	2007	10	18	30	1	Y	14.5	1	Y
IDCJAC0010	23090	2007	10	19	24.2	1	Y	9.5	1	Y
IDCJAC0010	23090	2007	10	20	33.8	1	Y	13.3	1	Y
IDCJAC0010	23090	2007	10	21	34.9	1	Y	23.4	1	Y
IDCJAC0010	23090	2007	10	22	22.4	1	Y	20.3	1	Y
IDCJAC0010	23090	2007	10	23	19.8	1	Y	15.6	1	Y
IDCJAC0010	23090	2007	10	24	20.8	1	Y	10.6	1	Y
IDCJAC0010	23090	2007	10	25	20.4	1	Y	12.4	1	Y
IDCJAC0010	23090	2007	10	26	26.4	1	Y	8.8	1	Y
IDCJAC0010	23090	2007	10	27	30.5	1	Y	15.9	1	Y
IDCJAC0010	23090	2007	10	28	17.3	1	Y	11.9	1	Y
IDCJAC0010	23090	2007	10	29	20	1	Y	11.1	1	Y
IDCJAC0010	23090	2007	10	30	21.9	1	Y	11.1	1	Y
IDCJAC0010	23090	2007	10	31	22.3	1	Y	13.6	1	Y
IDCJAC0010	23090	2007	11	1	23.5	1	Y	14.7	1	Y
IDCJAC0010	23090	2007	11	2	18.9	1	Y	13.4	1	Y
IDCJAC0010	23090	2007	11	3	16.4	1	Y	12.1	1	Y
IDCJAC0010	23090	2007	11	4	16.9	1	Y	8.2	1	Y
IDCJAC0010	23090	2007	11	5	20.3	1	Y	10	1	Y
IDCJAC0010	23090	2007	11	6	21.8	1	Y	10.9	1	Y
IDCJAC0010	23090	2007	11	7	25.6	1	Y	13.3	1	Y
IDCJAC0010	23090	2007	11	8	27	1	Y	17.8	1	Y
IDCJAC0010	23090	2007	11	9	29.4	1	Y	15.9	1	Y
IDCJAC0010	23090	2007	11	10	29.9	1	Y	16.7	1	Y
IDCJAC0010	23090	2007	11	11	30.4	1	Y	12.7	1	Y
IDCJAC0010	23090	2007	11	12	31.9	1	Y	15.6	1	Y
IDCJAC0010	23090	2007	11	13	34.3	1	Y	15.8	1	Y
IDCJAC0010	23090	2007	11	14	33	1	Y	18.2	1	Y
IDCJAC0010	23090	2007	11	15	32.6	1	Y	15.2	1	Y
IDCJAC0010	23090	2007	11	16	37.1	1	Y	20.5	1	Y
IDCJAC0010	23090	2007	11	17	29.8	1	Y	19.3	1	Y
IDCJAC0010	23090	2007	11	18	31.4	1	Y	14.6	1	Y
IDCJAC0010	23090	2007	11	19	35.8	1	Y	20.3	1	Y
IDCJAC0010	23090	2007	11	20	26.6	1	Y	19.9	1	Y
IDCJAC0010	23090	2007	11	21	20.4	1	Y	12.8	1	Y
IDCJAC0010	23090	2007	11	22	22.1	1	Y	13.2	1	Y
IDCJAC0010	23090	2007	11	23	24.5	1	Y	11.8	1	Y
IDCJAC0010	23090	2007	11	24	28.7	1	Y	10.8	1	Y
IDCJAC0010	23090	2007	11	25	29.5	1	Y	12.1	1	Y
IDCJAC0010	23090	2007	11	26	29.8	1	Y	12.7	1	Y
IDCJAC0010	23090	2007	11	27	33	1	Y	17.7	1	Y
IDCJAC0010	23090	2007	11	28	33.8	1	Y	17.3	1	Y
IDCJAC0010	23090	2007	11	29	33	1	Y	17.6	1	Y
IDCJAC0010	23090	2007	11	30	31.5	1	Y	16.7	1	Y
IDCJAC0010	23090	2007	12	1	33.7	1	Y	15.8	1	Y
IDCJAC0010	23090	2007	12	2	28.6	1	Y	22	1	Y
IDCJAC0010	23090	2007	12	3	22.7	1	Y	16.2	1	Y
IDCJAC0010	23090	2007	12	4	22.3	1	Y	15.7	1	Y
IDCJAC0010	23090	2007	12	5	30.1	1	Y	11.7	1	Y
IDCJAC0010	23090	2007	12	6	37.5	1	Y	16.1	1	Y
IDCJAC0010	23090	2007	12	7	23.5	1	Y	16.3	1	Y
IDCJAC0010	23090	2007	12	8	28.1	1	Y	11.9	1	Y
IDCJAC0010	23090	2007	12	9	21.8	1	Y	15.8	1	Y
IDCJAC0010	23090	2007	12	10	21.1	1	Y	11.6	1	Y
IDCJAC0010	23090	2007	12	11	23.5	1	Y	11.6	1	Y
IDCJAC0010	23090	2007	12	12	28.2	1	Y	11.9	1	Y
IDCJAC0010	23090	2007	12	13	36.3	1	Y	20.2	1	Y
IDCJAC0010	23090	2007	12	14	35.8	1	Y	25.8	1	Y
IDCJAC0010	23090	2007	12	15	22.2	1	Y	17	1	Y
IDCJAC0010	23090	2007	12	16	24.4	1	Y	13.8	1	Y
IDCJAC0010	23090	2007	12	17	29.5	1	Y	14.3	1	Y
IDCJAC0010	23090	2007	12	18	30.6	1	Y	18.4	1	Y
IDCJAC0010	23090	2007	12	19	33.4	1	Y	23	1	Y
IDCJAC0010	23090	2007	12	20	31.2	1	Y	19.8	1	Y
IDCJAC0010	23090	2007	12	21	24.4	1	Y	17.6	1	Y
IDCJAC0010	23090	2007	12	22	18.7	1	Y	12.6	1	Y
IDCJAC0010	23090	2007	12	23	18.5	1	Y	10.2	1	Y
IDCJAC0010	23090	2007	12	24	23.1	1	Y	14.6	1	Y
IDCJAC0010	23090	2007	12	25	26.6	1	Y	11.8	1	Y
IDCJAC0010	23090	2007	12	26	29.5	1	Y	16.8	1	Y
IDCJAC0010	23090	2007	12	27	30.6	1	Y	13.6	1	Y
IDCJAC0010	23090	2007	12	28	37.7	1	Y	15.1	1	Y
IDCJAC0010	23090	2007	12	29	40.1	1	Y	18.1	1	Y
IDCJAC0010	23090	2007	12	30	41.5	1	Y	20.2	1	Y
IDCJAC0010	23090	2007	12	31	42.2	1	Y	27.6	1	Y
IDCJAC0010	23090	2008	1	1	39.9	1	Y	26.4	1	Y
IDCJAC0010	23090	2008	1	2	28.9	1	Y	19.2	1	Y
IDCJAC0010	23090	2008	1	3	31.1	1	Y	15.4	1	Y
IDCJAC0010	23090	2008	1	4	38.6	1	Y	19.1	1	Y
IDCJAC0010	23090	2008	1	5	40.6	1	Y	23.1	1	Y
IDCJAC0010	23090	2008	1	6	27.6	1	Y	18.7	1	Y
IDCJAC0010	23090	2008	1	7	28.8	1	Y	14	1	Y
IDCJAC0010	23090	2008	1	8	30.3	1	Y	13.3	1	Y
IDCJAC0010	23090	2008	1	9	36.5	1	Y	15.8	1	Y
IDCJAC0010	23090	2008	1	10	42.1	1	Y	21.3	1	Y
IDCJAC0010	23090	2008	1	11	30	1	Y	20.9	1	Y
IDCJAC0010	23090	2008	1	12	25.1	1	Y	13	1	Y
IDCJAC0010	23090	2008	1	13	24.7	1	Y	17	1	Y
IDCJAC0010	23090	2008	1	14	28.6	1	Y	13.7	1	Y
IDCJAC0010	23090	2008	1	15	35.3	1	Y	14.9	1	Y
IDCJAC0010	23090	2008	1	16	26	1	Y	16.9	1	Y
IDCJAC0010	23090	2008	1	17	27.1	1	Y	13.8	1	Y
IDCJAC0010	23090	2008	1	18	32	1	Y	17.1	1	Y
IDCJAC0010	23090	2008	1	19	30.3	1	Y	20	1	Y
IDCJAC0010	23090	2008	1	20	25.3	1	Y	18.1	1	Y
IDCJAC0010	23090	2008	1	21	24.8	1	Y	14.5	1	Y
IDCJAC0010	23090	2008	1	22	28.8	1	Y	14.4	1	Y
IDCJAC0010	23090	2008	1	23	32	1	Y	15.4	1	Y
IDCJAC0010	23090	2008	1	24	30.7	1	Y	17.1	1	Y
IDCJAC0010	23090	2008	1	25	33.9	1	Y	18.5	1	Y
IDCJAC0010	23090	2008	1	26	34	1	Y	21.3	1	Y
IDCJAC0010	23090	2008	1	27	25.3	1	Y	16.7	1	Y
IDCJAC0010	23090	2008	1	28	28.5	1	Y	15.3	1	Y
IDCJAC0010	23090	2008	1	29	31.6	1	Y	15.9	1	Y
IDCJAC0010	23090	2008	1	30	33.7	1	Y	19.7	1	Y
IDCJAC0010	23090	2008	1	31	30.3	1	Y	21.9	1	Y
IDCJAC0010	23090	2008	2	1	32.2	1	Y	17.6	1	Y
IDCJAC0010	23090	2008	2	2	34.3	1	Y	19.1	1	Y
IDCJAC0010	23090	2008	2	3	33.7	1	Y	21.9	1	Y
IDCJAC0010	23090	2008	2	4	33.7	1	Y	21.2	1	Y
IDCJAC0010	23090	2008	2	5	24.5	1	Y	17	1	Y
IDCJAC0010	23090	2008	2	6	20.5	1	Y	15.7	1	Y
IDCJAC0010	23090	2008	2	7	22.6	1	Y	14.4	1	Y
IDCJAC0010	23090	2008	2	8	20.8	1	Y	11.8	1	Y
IDCJAC0010	23090	2008	2	9	22.7	1	Y	11.9	1	Y
IDCJAC0010	23090	2008	2	10	25.6	1	Y	14.1	1	Y
IDCJAC0010	23090	2008	2	11	28.9	1	Y	14.3	1	Y
IDCJAC0010	23090	2008	2	12	26.7	1	Y	15.1	1	Y
IDCJAC0010	23090	2008	2	13	23.6	1	Y	12.9	1	Y
IDCJAC0010	23090	2008	2	14	27.6	1	Y	13.4	1	Y
IDCJAC0010	23090	2008	2	15	33.2	1	Y	16.2	1	Y
IDCJAC0010	23090	2008	2	16	37.4	1	Y	23.3	1	Y
IDCJAC0010	23090	2008	2	17	37.1	1	Y	23.7	1	Y
IDCJAC0010	23090	2008	2	18	37.3	1	Y	23.8	1	Y
IDCJAC0010	23090	2008	2	19	38.1	1	Y	26.1	1	Y
IDCJAC0010	23090	2008	2	20	21.4	1	Y	17.8	1	Y
IDCJAC0010	23090	2008	2	21	30.7	1	Y	16.3	1	Y
IDCJAC0010	23090	2008	2	22	21.2	1	Y	16.8	1	Y
IDCJAC0010	23090	2008	2	23	20.7	1	Y	13.5	1	Y
IDCJAC0010	23090	2008	2	24	23.3	1	Y	14.8	1	Y
IDCJAC0010	23090	2008	2	25	23.9	1	Y	11.9	1	Y
IDCJAC0010	23090	2008	2	26	27	1	Y	13.8	1	Y
IDCJAC0010	23090	2008	2	27	25.2	1	Y	12.4	1	Y
IDCJAC0010	23090	2008	2	28	23	1	Y	13.4	1	Y
IDCJAC0010	23090	2008	2	29	23.3	1	Y	11.6	1	Y
IDCJAC0010	23090	2008	3	1	25.7	1	Y	13.5	1	Y
IDCJAC0010	23090	2008	3	2	31.1	1	Y	13.3	1	Y
IDCJAC0010	23090	2008	3	3	35.4	1	Y	15.6	1	Y
IDCJAC0010	23090	2008	3	4	35.7	1	Y	23.5	1	Y
IDCJAC0010	23090	2008	3	5	37.9	1	Y	24.4	1	Y
IDCJAC0010	23090	2008	3	6	38.5	1	Y	19.6	1	Y
IDCJAC0010	23090	2008	3	7	39	1	Y	19.9	1	Y
IDCJAC0010	23090	2008	3	8	39.8	1	Y	21.1	1	Y
IDCJAC0010	23090	2008	3	9	40.2	1	Y	25.4	1	Y
IDCJAC0010	23090	2008	3	10	40	1	Y	22.4	1	Y
IDCJAC0010	23090	2008	3	11	38.4	1	Y	22	1	Y
IDCJAC0010	23090	2008	3	12	39.2	1	Y	22.4	1	Y
IDCJAC0010	23090	2008	3	13	39.7	1	Y	25	1	Y
IDCJAC0010	23090	2008	3	14	38.6	1	Y	30.2	1	Y
IDCJAC0010	23090	2008	3	15	38.3	1	Y	23.6	1	Y
IDCJAC0010	23090	2008	3	16	39.9	1	Y	22.5	1	Y
IDCJAC0010	23090	2008	3	17	40.5	1	Y	25.9	1	Y
IDCJAC0010	23090	2008	3	18	27.6	1	Y	21.8	1	Y
IDCJAC0010	23090	2008	3	19	27	1	Y	15	1	Y
IDCJAC0010	23090	2008	3	20	23	1	Y	13.3	1	Y
IDCJAC0010	23090	2008	3	21	22.2	1	Y	11.8	1	Y
IDCJAC0010	23090	2008	3	22	22.7	1	Y	13.2	1	Y
IDCJAC0010	23090	2008	3	23	28.9	1	Y	10.9	1	Y
IDCJAC0010	23090	2008	3	24	27.6	1	Y	14.4	1	Y
IDCJAC0010	23090	2008	3	25	21.9	1	Y	15.4	1	Y
IDCJAC0010	23090	2008	3	26	19.5	1	Y	14	1	Y
IDCJAC0010	23090	2008	3	27	17.8	1	Y	9.1	1	Y
IDCJAC0010	23090	2008	3	28	20.7	1	Y	9.6	1	Y
IDCJAC0010	23090	2008	3	29	18.5	1	Y	10.9	1	Y
IDCJAC0010	23090	2008	3	30	19.9	1	Y	11.9	1	Y
IDCJAC0010	23090	2008	3	31	22.3	1	Y	13.9	1	Y
IDCJAC0010	23090	2008	4	1	26.9	1	Y	10.4	1	Y
IDCJAC0010	23090	2008	4	2	18.6	1	Y	15.8	1	Y
IDCJAC0010	23090	2008	4	3	17.7	1	Y	10.1	1	Y
IDCJAC0010	23090	2008	4	4	20.5	1	Y	11.7	1	Y
IDCJAC0010	23090	2008	4	5	23.2	1	Y	11.3	1	Y
IDCJAC0010	23090	2008	4	6	27.2	1	Y	13.5	1	Y
IDCJAC0010	23090	2008	4	7	27.6	1	Y	16	1	Y
IDCJAC0010	23090	2008	4	8	29.5	1	Y	12.5	1	Y
IDCJAC0010	23090	2008	4	9	30.6	1	Y	19.3	1	Y
IDCJAC0010	23090	2008	4	10	25.5	1	Y	14.2	1	Y
IDCJAC0010	23090	2008	4	11	19.8	1	Y	15.5	1	Y
IDCJAC0010	23090	2008	4	12	20.1	1	Y	11	1	Y
IDCJAC0010	23090	2008	4	13	18.1	1	Y	14	1	Y
IDCJAC0010	23090	2008	4	14	20.6	1	Y	11.4	1	Y
IDCJAC0010	23090	2008	4	15	21.9	1	Y	9.9	1	Y
IDCJAC0010	23090	2008	4	16	23.5	1	Y	12.6	1	Y
IDCJAC0010	23090	2008	4	17	22.8	1	Y	9.1	1	Y
IDCJAC0010	23090	2008	4	18	24.3	1	Y	9.5	1	Y
IDCJAC0010	23090	2008	4	19	27.7	1	Y	14.3	1	Y
IDCJAC0010	23090	2008	4	20	26.8	1	Y	18.2	1	Y
IDCJAC0010	23090	2008	4	21	25.3	1	Y	13.3	1	Y
IDCJAC0010	23090	2008	4	22	24.9	1	Y	12.5	1	Y
IDCJAC0010	23090	2008	4	23	26.5	1	Y	10.4	1	Y
IDCJAC0010	23090	2008	4	24	27.7	1	Y	9.9	1	Y
IDCJAC0010	23090	2008	4	25	19.9	1	Y	14.7	1	Y
IDCJAC0010	23090	2008	4	26	16.3	1	Y	12.9	1	Y
IDCJAC0010	23090	2008	4	27	14.6	1	Y	6.4	1	Y
IDCJAC0010	23090	2008	4	28	16.8	1	Y	7.1	1	Y
IDCJAC0010	23090	2008	4	29	18.6	1	Y	6.5	1	Y
IDCJAC0010	23090	2008	4	30	16.5	1	Y	11.7	1	Y
IDCJAC0010	23090	2008	5	1	19.4	1	Y	12	1	Y
IDCJAC0010	23090	2008	5	2	18.5	1	Y	11.1	1	Y
IDCJAC0010	23090	2008	5	3	19.4	1	Y	9.4	1	Y
IDCJAC0010	23090	2008	5	4	23.1	1	Y	10.1	1	Y
IDCJAC0010	23090	2008	5	5	19.8	1	Y	11	1	Y
IDCJAC0010	23090	2008	5	6	18.9	1	Y	12	1	Y
IDCJAC0010	23090	2008	5	7	19	1	Y	12.7	1	Y
IDCJAC0010	23090	2008	5	8	20	1	Y	11.8	1	Y
IDCJAC0010	23090	2008	5	9	19.8	1	Y	8.1	1	Y
IDCJAC0010	23090	2008	5	10	20.2	1	Y	7.7	1	Y
IDCJAC0010	23090	2008	5	11	21.2	1	Y	8.4	1	Y
IDCJAC0010	23090	2008	5	12	22.6	1	Y	7.9	1	Y
IDCJAC0010	23090	2008	5	13	23.8	1	Y	8.1	1	Y
IDCJAC0010	23090	2008	5	14	25	1	Y	9.1	1	Y
IDCJAC0010	23090	2008	5	15	23.2	1	Y	11.2	1	Y
IDCJAC0010	23090	2008	5	16	14.8	1	Y	11.4	1	Y
IDCJAC0010	23090	2008	5	17	14.7	1	Y	8.7	1	Y
IDCJAC0010	23090	2008	5	18	17.4	1	Y	9.8	1	Y
IDCJAC0010	23090	2008	5	19	17.7	1	Y	12.6	1	Y
IDCJAC0010	23090	2008	5	20	17.7	1	Y	13.2	1	Y
IDCJAC0010	23090	2008	5	21	17.9	1	Y	13.1	1	Y
IDCJAC0010	23090	2008	5	22	18.4	1	Y	10.2	1	Y
IDCJAC0010	23090	2008	5	23	19	1	Y	8	1	Y
IDCJAC0010	23090	2008	5	24	20.5	1	Y	10	1	Y
IDCJAC0010	23090	2008	5	25	20.5	1	Y	14.6	1	Y
IDCJAC0010	23090	2008	5	26	18.6	1	Y	9.9	1	Y
IDCJAC0010	23090	2008	5	27	18.4	1	Y	7.7	1	Y
IDCJAC0010	23090	2008	5	28	18.8	1	Y	6.6	1	Y
IDCJAC0010	23090	2008	5	29	20.4	1	Y	5.9	1	Y
IDCJAC0010	23090	2008	5	30	21	1	Y	9.2	1	Y
IDCJAC0010	23090	2008	5	31	21.1	1	Y	7.2	1	Y
IDCJAC0010	23090	2008	6	1	22	1	Y	7.7	1	Y
IDCJAC0010	23090	2008	6	2	20.2	1	Y	6.7	1	Y
IDCJAC0010	23090	2008	6	3	18.9	1	Y	8.5	1	Y
IDCJAC0010	23090	2008	6	4	18	1	Y	8.5	1	Y
IDCJAC0010	23090	2008	6	5	18.1	1	Y	10.2	1	Y
IDCJAC0010	23090	2008	6	6	17.7	1	Y	11.7	1	Y
IDCJAC0010	23090	2008	6	7	16.2	1	Y
IDCJAC0010	23090	2008	6	8	15.1	1	Y	10	1	N
IDCJAC0010	23090	2008	6	9	17.4	1	Y	11.3	1	Y
IDCJAC0010	23090	2008	6	10	17.1	1	Y	11.3	1	Y
IDCJAC0010	23090	2008	6	11	18	1	Y	12.1	1	Y
IDCJAC0010	23090	2008	6	12	17.2	1	Y	9.1	1	Y
IDCJAC0010	23090	2008	6	13	15.1	1	Y	10.5	1	Y
IDCJAC0010	23090	2008	6	14	13.9	1	Y	7.2	1	Y
IDCJAC0010	23090	2008	6	15	16.9	1	Y	7.6	1	Y
IDCJAC0010	23090	2008	6	16	18.3	1	Y	5.9	1	Y
IDCJAC0010	23090	2008	6	17	18.1	1	Y	11.2	1	Y
IDCJAC0010	23090	2008	6	18	17.9	1	Y	8.7	1	Y
IDCJAC0010	23090	2008	6	19	15	1	Y	10.4	1	Y
IDCJAC0010	23090	2008	6	20	15.8	1	Y	4.9	1	Y
IDCJAC0010	23090	2008	6	21	16.3	1	Y	8.5	1	Y
IDCJAC0010	23090	2008	6	22	15.2	1	Y	6.9	1	Y
IDCJAC0010	23090	2008	6	23	15.5	1	Y	10.1	1	Y
IDCJAC0010	23090	2008	6	24	15.5	1	Y	11	1	Y
IDCJAC0010	23090	2008	6	25	17.3	1	Y	6.8	1	Y
IDCJAC0010	23090	2008	6	26	15.9	1	Y	10.9	1	Y
IDCJAC0010	23090	2008	6	27	16	1	Y	9.7	1	Y
IDCJAC0010	23090	2008	6	28	17.6	1	Y	11.2	1	Y
IDCJAC0010	23090	2008	6	29	17.4	1	Y	11.3	1	Y
IDCJAC0010	23090	2008	6	30	15.5	1	Y	10.1	1	Y
IDCJAC0010	23090	2008	7	1	15.7	1	Y	8.8	1	Y
IDCJAC0010	23090	2008	7	2	15.8	1	Y	12.7	1	Y
IDCJAC0010	23090	2008	7	3	15.1	1	Y	6.2	1	Y
IDCJAC0010	23090	2008	7	4	15.9	1	Y	5.3	1	Y
IDCJAC0010	23090	2008	7	5	15.4	1	Y	9.8	1	Y
IDCJAC0010	23090	2008	7	6	15.7	1	Y	11.3	1	Y
IDCJAC0010	23090	2008	7	7	11.2	1	Y	7.6	1	Y
IDCJAC0010	23090	2008	7	8	13.5	1	Y	5.3	1	Y
IDCJAC0010	23090	2008	7	9	14.3	1	Y	8.4	1	Y
IDCJAC0010	23090	2008	7	10	13.1	1	Y	9.5	1	Y
IDCJAC0010	23090	2008	7	11	14	1	Y	8.2	1	Y
IDCJAC0010	23090	2008	7	12	15.8	1	Y	8.1	1	Y
IDCJAC0010	23090	2008	7	13	16.8	1	Y	9.4	1	Y
IDCJAC0010	23090	2008	7	14	15.4	1	Y	10	1	Y
IDCJAC0010	23090	2008	7	15	14.7	1	Y	11.1	1	Y
IDCJAC0010	23090	2008	7	16	14.1	1	Y	6.3	1	Y
IDCJAC0010	23090	2008	7	17	14.7	1	Y	9.8	1	Y
IDCJAC0010	23090	2008	7	18	15.3	1	Y	7.4	1	Y
IDCJAC0010	23090	2008	7	19	18.1	1	Y	9.3	1	Y
IDCJAC0010	23090	2008	7	20	12	1	Y	9.9	1	Y
IDCJAC0010	23090	2008	7	21	14.2	1	Y	6.5	1	Y
IDCJAC0010	23090	2008	7	22	13.8	1	Y	6	1	Y
IDCJAC0010	23090	2008	7	23	14.2	1	Y	5.4	1	Y
IDCJAC0010	23090	2008	7	24	14.9	1	Y	2.6	1	Y
IDCJAC0010	23090	2008	7	25	16.4	1	Y	3.1	1	Y
IDCJAC0010	23090	2008	7	26	13.8	1	Y	7.1	1	Y
IDCJAC0010	23090	2008	7	27	11.8	1	Y	2.8	1	Y
IDCJAC0010	23090	2008	7	28	14	1	Y	0.7	1	Y
IDCJAC0010	23090	2008	7	29	13	1	Y	4.9	1	Y
IDCJAC0010	23090	2008	7	30	16.1	1	Y	8.5	1	Y
IDCJAC0010	23090	2008	7	31	19.3	1	Y	7.6	1	Y
IDCJAC0010	23090	2008	8	1	13.8	1	Y	10.6	1	Y
IDCJAC0010	23090	2008	8	2	14.3	1	Y	7.6	1	Y
IDCJAC0010	23090	2008	8	3	18.1	1	Y	7.2	1	Y
IDCJAC0010	23090	2008	8	4	13.8	1	Y	9	1	Y
IDCJAC0010	23090	2008	8	5	15	1	Y	6.4	1	Y
IDCJAC0010	23090	2008	8	6	11.9	1	Y	7.4	1	Y
IDCJAC0010	23090	2008	8	7	13.2	1	Y	5.9	1	Y
IDCJAC0010	23090	2008	8	8	14.4	1	Y	8.2	1	Y
IDCJAC0010	23090	2008	8	9	12.9	1	Y	5.2	1	Y
IDCJAC0010	23090	2008	8	10	11.7	1	Y	4.7	1	Y
IDCJAC0010	23090	2008	8	11	13.8	1	Y	4.4	1	Y
IDCJAC0010	23090	2008	8	12	14	1	Y	6.8	1	Y
IDCJAC0010	23090	2008	8	13	13.9	1	Y	5.3	1	Y
IDCJAC0010	23090	2008	8	14	12.8	1	Y	5.8	1	Y
IDCJAC0010	23090	2008	8	15	13.2	1	Y	8.8	1	Y
IDCJAC0010	23090	2008	8	16	14.1	1	Y	7.6	1	Y
IDCJAC0010	23090	2008	8	17	14.1	1	Y	6.7	1	Y
IDCJAC0010	23090	2008	8	18	14.9	1	Y	5.5	1	Y
IDCJAC0010	23090	2008	8	19	15.7	1	Y	5.5	1	Y
IDCJAC0010	23090	2008	8	20	17	1	Y	7	1	Y
IDCJAC0010	23090	2008	8	21	13.4	1	Y	8.3	1	Y
IDCJAC0010	23090	2008	8	22	12.7	1	Y	3.3	1	Y
IDCJAC0010	23090	2008	8	23	14.1	1	Y	3.2	1	Y
IDCJAC0010	23090	2008	8	24	15.1	1	Y	2.4	1	Y
IDCJAC0010	23090	2008	8	25	17.4	1	Y	5.4	1	Y
IDCJAC0010	23090	2008	8	26	17.5	1	Y	3.6	1	Y
IDCJAC0010	23090	2008	8	27	15.5	1	Y	5.7	1	Y
IDCJAC0010	23090	2008	8	28	18.7	1	Y	6.5	1	Y
IDCJAC0010	23090	2008	8	29	17.6	1	Y	7.7	1	Y
IDCJAC0010	23090	2008	8	30	18.6	1	Y	10.4	1	Y
IDCJAC0010	23090	2008	8	31	15.2	1	Y	9.6	1	Y
IDCJAC0010	23090	2008	9	1	17.1	1	Y	6.9	1	Y
IDCJAC0010	23090	2008	9	2	16.8	1	Y	9.1	1	Y
IDCJAC0010	23090	2008	9	3	16.8	1	Y	9.5	1	Y
IDCJAC0010	23090	2008	9	4	17.5	1	Y	7.5	1	Y
IDCJAC0010	23090	2008	9	5	18.8	1	Y	5.4	1	Y
IDCJAC0010	23090	2008	9	6	22.6	1	Y	7.4	1	Y
IDCJAC0010	23090	2008	9	7	17	1	Y	11.3	1	Y
IDCJAC0010	23090	2008	9	8	18	1	Y	8.3	1	Y
IDCJAC0010	23090	2008	9	9	19.8	1	Y	5.8	1	Y
IDCJAC0010	23090	2008	9	10	21.9	1	Y	10.6	1	Y
IDCJAC0010	23090	2008	9	11	24.9	1	Y	13.9	1	Y
IDCJAC0010	23090	2008	9	12	21.3	1	Y	10.6	1	Y
IDCJAC0010	23090	2008	9	13	28.4	1	Y	11.8	1	Y
IDCJAC0010	23090	2008	9	14	17.5	1	Y	10.8	1	Y
IDCJAC0010	23090	2008	9	15	14.7	1	Y	8.3	1	Y
IDCJAC0010	23090	2008	9	16	15.3	1	Y	7.7	1	Y
IDCJAC0010	23090	2008	9	17	21	1	Y	6.4	1	Y
IDCJAC0010	23090	2008	9	18	24.8	1	Y	14.9	1	Y
IDCJAC0010	23090	2008	9	19	22.2	1	Y	10.5	1	Y
IDCJAC0010	23090	2008	9	20	17.3	1	Y	10.7	1	Y
IDCJAC0010	23090	2008	9	21	22.5	1	Y	7.4	1	Y
IDCJAC0010	23090	2008	9	22	15	1	Y	13.1	1	Y
IDCJAC0010	23090	2008	9	23	16.8	1	Y	9.5	1	Y
IDCJAC0010	23090	2008	9	24	19.4	1	Y	6.4	1	Y
IDCJAC0010	23090	2008	9	25	23.9	1	Y	7.5	1	Y
IDCJAC0010	23090	2008	9	26	28	1	Y	14	1	Y
IDCJAC0010	23090	2008	9	27	33.7	1	Y	14.3	1	Y
IDCJAC0010	23090	2008	9	28	19.1	1	Y	12.4	1	Y
IDCJAC0010	23090	2008	9	29	16.7	1	Y	9.1	1	Y
IDCJAC0010	23090	2008	9	30	22.8	1	Y	6.2	1	Y
IDCJAC0010	23090	2008	10	1	27.2	1	Y	15	1	Y
IDCJAC0010	23090	2008	10	2	24.8	1	Y	15	1	Y
IDCJAC0010	23090	2008	10	3	20.4	1	Y	12.2	1	Y
IDCJAC0010	23090	2008	10	4	17.3	1	Y	8.1	1	Y
IDCJAC0010	23090	2008	10	5	22.8	1	Y	6.6	1	Y
IDCJAC0010	23090	2008	10	6				11.2	1	Y
IDCJAC0010	23090	2008	10	7	16.4	1	N
IDCJAC0010	23090	2008	10	8	18.1	1	Y	7.6	1	N
IDCJAC0010	23090	2008	10	9	21.1	1	Y	8.5	1	Y
IDCJAC0010	23090	2008	10	10	26.6	1	Y	9.2	1	Y
IDCJAC0010	23090	2008	10	11	29.1	1	Y	10.7	1	Y
IDCJAC0010	23090	2008	10	12	31.9	1	Y	13.4	1	Y
IDCJAC0010	23090	2008	10	13	19	1	Y	13	1	Y
IDCJAC0010	23090	2008	10	14	18.4	1	Y	9	1	Y
IDCJAC0010	23090	2008	10	15	19.8	1	Y	8.3	1	Y
IDCJAC0010	23090	2008	10	16	25.5	1	Y	9.5	1	Y
IDCJAC0010	23090	2008	10	17	31	1	Y	12.8	1	Y
IDCJAC0010	23090	2008	10	18	34.6	1	Y	16	1	Y
IDCJAC0010	23090	2008	10	19	22.2	1	Y	13.6	1	Y
IDCJAC0010	23090	2008	10	20	20.7	1	Y	10.4	1	Y
IDCJAC0010	23090	2008	10	21	20.3	1	Y	9.4	1	Y
IDCJAC0010	23090	2008	10	22	20.7	1	Y	9.5	1	Y
IDCJAC0010	23090	2008	10	23	26.6	1	Y	11.2	1	Y
IDCJAC0010	23090	2008	10	24	30.9	1	Y	15.7	1	Y
IDCJAC0010	23090	2008	10	25	34.7	1	Y	17.6	1	Y
IDCJAC0010	23090	2008	10	26	23.7	1	Y	17.1	1	Y
IDCJAC0010	23090	2008	10	27	20.1	1	Y	13.6	1	Y
IDCJAC0010	23090	2008	10	28	24.1	1	Y	9.1	1	Y
IDCJAC0010	23090	2008	10	29	26.8	1	Y	14.5	1	Y
IDCJAC0010	23090	2008	10	30	29.8	1	Y	18.7	1	Y
IDCJAC0010	23090	2008	10	31	18.1	1	Y	14.3	1	Y
IDCJAC0010	23090	2008	11	1	26.2	1	Y	12.8	1	Y
IDCJAC0010	23090	2008	11	2	26.3	1	Y	15.4	1	Y
IDCJAC0010	23090	2008	11	3	21.2	1	Y	13.3	1	Y
IDCJAC0010	23090	2008	11	4	25.9	1	Y	11.6	1	Y
IDCJAC0010	23090	2008	11	5	23.9	1	Y	14.6	1	Y
IDCJAC0010	23090	2008	11	6	29.5	1	Y	12.2	1	Y
IDCJAC0010	23090	2008	11	7	22.5	1	Y	18.3	1	Y
IDCJAC0010	23090	2008	11	8	19	1	Y	12.5	1	Y
IDCJAC0010	23090	2008	11	9	22.7	1	Y	12.7	1	Y
IDCJAC0010	23090	2008	11	10	28.6	1	Y	11.3	1	Y
IDCJAC0010	23090	2008	11	11	34.5	1	Y	17.5	1	Y
IDCJAC0010	23090	2008	11	12	36.6	1	Y	24.1	1	Y
IDCJAC0010	23090	2008	11	13	26.2	1	Y	22.5	1	Y
IDCJAC0010	23090	2008	11	14	20.7	1	Y	14	1	Y
IDCJAC0010	23090	2008	11	15	20.2	1	Y	11.4	1	Y
IDCJAC0010	23090	2008	11	16	23	1	Y	11.8	1	Y
IDCJAC0010	23090	2008	11	17	27.8	1	Y	12.6	1	Y
IDCJAC0010	23090	2008	11	18	22.2	1	Y	15.7	1	Y
IDCJAC0010	23090	2008	11	19	25.1	1	Y	16.8	1	Y
IDCJAC0010	23090	2008	11	20	20.5	1	Y	13.8	1	Y
IDCJAC0010	23090	2008	11	21	19.9	1	Y	12.7	1	Y
IDCJAC0010	23090	2008	11	22	17.1	1	Y	8.1	1	Y
IDCJAC0010	23090	2008	11	23	22.3	1	Y	8.7	1	Y
IDCJAC0010	23090	2008	11	24	28.3	1	Y	14.1	1	Y
IDCJAC0010	23090	2008	11	25	31.5	1	Y	18.3	1	Y
IDCJAC0010	23090	2008	11	26	27.9	1	Y	17.3	1	Y
IDCJAC0010	23090	2008	11	27	25.2	1	Y	16.2	1	Y
IDCJAC0010	23090	2008	11	28	20.3	1	Y	14.2	1	Y
IDCJAC0010	23090	2008	11	29	21	1	Y	11.6	1	Y
IDCJAC0010	23090	2008	11	30	25.2	1	Y	11.4	1	Y
IDCJAC0010	23090	2008	12	1	21.3	1	Y	12.6	1	Y
IDCJAC0010	23090	2008	12	2	23.2	1	Y	13	1	Y
IDCJAC0010	23090	2008	12	3	23.8	1	Y	13.8	1	Y
IDCJAC0010	23090	2008	12	4	25	1	Y	16.7	1	Y
IDCJAC0010	23090	2008	12	5	23.2	1	Y	18	1	Y
IDCJAC0010	23090	2008	12	6	23.1	1	Y	13.2	1	Y
IDCJAC0010	23090	2008	12	7	20.8	1	Y	12.5	1	Y
IDCJAC0010	23090	2008	12	8	29.3	1	Y	9.4	1	Y
IDCJAC0010	23090	2008	12	9	26.2	1	Y	16.7	1	Y
IDCJAC0010	23090	2008	12	10	28	1	Y	14.2	1	Y
IDCJAC0010	23090	2008	12	11	29.3	1	Y	18.3	1	Y
IDCJAC0010	23090	2008	12	12	20.7	1	Y	17.3	1	Y
IDCJAC0010	23090	2008	12	13	19.8	1	Y	14.7	1	Y
IDCJAC0010	23090	2008	12	14	20.4	1	Y	12.1	1	Y
IDCJAC0010	23090	2008	12	15	24.3	1	Y	9.8	1	Y
IDCJAC0010	23090	2008	12	16	25.9	1	Y	15.5	1	Y
IDCJAC0010	23090	2008	12	17	29.3	1	Y	18	1	Y
IDCJAC0010	23090	2008	12	18	22.6	1	Y	16	1	Y
IDCJAC0010	23090	2008	12	19	24.1	1	Y	11.1	1	Y
[truncated: 1,928 more rows]
